# Supplementary material for: 4-Bromo­acetyl-3-phenyl­sydnone
Source: Acta Crystallogr Sect E Struct Rep Online. 2012 Jun 16;68(Pt 7):o2103. doi: 10.1107/S1600536812026049 (PMC3393916; doi:10.1107/S1600536812026049)
Supplement: Supplementary file 1 [file e-68-o2103-sup1.cif]

##############################################################################
#                                                                            #
# This CIF contains the data in a paper accepted for publication in          #
# Acta Crystallographica Section E. It conforms to the requirements of       #
# Notes for Authors for Acta Crystallographica Section E, and has been       #
# peer reviewed under the auspices of the IUCr Commission on Journals.       #
#                                                                            #
# Full details of the Crystallographic Information File format               #
# are given in the paper "The Crystallographic Information File (CIF):       #
# a New Standard Archive File for Crystallography" by S. R. Hall, F. H.      #
# Allen and I. D. Brown [Acta Cryst. (1991), A47, 655-685].                  #
#                                                                            #
# The current version of the core CIF dictionary is obtainable from          #
# ftp://ftp.iucr.org/pub/cif_core.dic.                                       #
#                                                                            #
# Software is freely available for graphical display of the structure(s)     #
# in this CIF. For information consult the CIF software page                 #
# http://www.iucr.org/resources/cif/software.                                #
#                                                                            #
# This file may be used for bona fide research purposes within the           #
# scientific community so long as proper attribution is given to the journal # 
# article from which it was obtained.                                        #
#                                                                            #
##############################################################################
data_global
_audit_creation_method     'form.cif (version 2.0)'
_journal_data_validation_number     ?
_journal_date_recd_electronic     2012-06-02
_journal_date_accepted     2012-06-08
_journal_name_full     'Acta Crystallographica, Section E'
_journal_year     2012
_journal_volume     68
_journal_issue      7
_journal_page_first     o2103
_journal_page_last     o2103
_journal_paper_category     QO
_journal_paper_doi     10.1107/S1600536812026049
_journal_coeditor_code     LH5486
_publ_contact_author_name     'Prof. Fun, Hoong-Kun'
_publ_contact_author_address
;
      X-ray Crystallography Unit
      School of Physics
      Universiti Sains Malaysia
      11800 USM, Penang
      MALAYSIA
;
_publ_contact_author_email     'hkfun@usm.my'
_publ_contact_author_fax     '604 6579150'
_publ_contact_author_phone     '604 6533652'
_publ_section_title
;
4-Bromoacetyl-3-phenylsydnone
;
loop_
    _publ_author_name
    _publ_author_footnote
    _publ_author_address
    'Fun, Hoong-Kun'
;
Thomson Reuters ResearcherID: A-3561-2009
;
;
X-ray Crystallography Unit
School of Physics
Universiti Sains Malaysia
11800 USM, Penang
Malaysia
;
    'Tze Shyang Chia' ?
;
X-ray Crystallography Unit
School of Physics
Universiti Sains Malaysia
11800 USM, Penang
Malaysia
;
    'Nithinchandra' ?
;
Department of Studies in Chemistry
Mangalore University
Mangalagangotri
Mangalore 574 199
India
;
    'Balakrishna Kalluraya' ?
;
Department of Studies in Chemistry
Mangalore University
Mangalagangotri
Mangalore 574 199
India
;
    'Shobhitha Shetty' ?
;
Department of Studies in Chemistry
Mangalore University
Mangalagangotri
Mangalore 574 199
India
;
data_I
_audit_creation_method     SHELXL-97
_chemical_name_systematic
;
4-Bromoacetyl-1,2,3-oxadiazol-3-ylium-5-olate
;
_chemical_name_common
;
4-Bromoacetyl-3-phenylsydnone
;
_chemical_formula_moiety     'C10 H7 Br N2 O3'
_chemical_formula_sum     'C10 H7 Br N2 O3'
_chemical_formula_iupac     'C10 H7 Br N2 O3'
_chemical_formula_weight     283.09
_chemical_melting_point     ?
_symmetry_cell_setting     monoclinic
_symmetry_space_group_name_H-M     'P 21/c'
_symmetry_space_group_name_Hall     '-P 2ybc'
loop_
    _symmetry_equiv_pos_as_xyz
    'x, y, z'
    '-x, y+1/2, -z+1/2'
    '-x, -y, -z'
    'x, -y-1/2, z-1/2'
_cell_length_a     7.2030(2)
_cell_length_b     5.87780(10)
_cell_length_c     25.1133(5)
_cell_angle_alpha     90.00
_cell_angle_beta     91.104(2)
_cell_angle_gamma     90.00
_cell_volume     1063.04(4)
_cell_formula_units_Z     4
_cell_measurement_reflns_used     4277
_cell_measurement_theta_min     3.23
_cell_measurement_theta_max     31.74
_cell_measurement_temperature     100.0(10)
_exptl_crystal_description     'plate'
_exptl_crystal_colour     'yellow'
_exptl_crystal_size_max     0.50
_exptl_crystal_size_mid     0.26
_exptl_crystal_size_min     0.09
_exptl_crystal_density_diffrn     1.769
_exptl_crystal_density_meas     ?
_exptl_crystal_density_method     'not measured'
_exptl_crystal_F_000     560
_exptl_absorpt_coefficient_mu     3.859
_exptl_absorpt_correction_type     multi-scan
_exptl_absorpt_process_details     '(<i>SADABS</i>; Bruker, 2009)'
_exptl_absorpt_correction_T_min     0.2480
_exptl_absorpt_correction_T_max     0.7203
_exptl_special_details
;
The crystal was placed in the cold stream of an Oxford Cryosystems Cobra
open-flow nitrogen cryostat (Cosier & Glazer, 1986) operating at 100.0 (1) K.
;
_diffrn_ambient_temperature     100
_diffrn_radiation_type     MoK\a
_diffrn_radiation_wavelength     0.71073
_diffrn_radiation_source     'fine-focus sealed tube'
_diffrn_radiation_monochromator     graphite
_diffrn_measurement_device_type
;
Bruker SMART APEXII CCD area-detector diffractometer
;
_diffrn_measurement_method     '\f and \w scans'
_diffrn_detector_area_resol_mean     ?
_diffrn_reflns_number     11985
_diffrn_reflns_av_R_equivalents     0.0346
_diffrn_reflns_av_sigmaI/netI     0.0414
_diffrn_reflns_theta_min     1.62
_diffrn_reflns_theta_max     32.09
_diffrn_reflns_theta_full     32.09
_diffrn_measured_fraction_theta_max     0.997
_diffrn_measured_fraction_theta_full     0.997
_diffrn_reflns_limit_h_min     -10
_diffrn_reflns_limit_h_max     7
_diffrn_reflns_limit_k_min     -8
_diffrn_reflns_limit_k_max     8
_diffrn_reflns_limit_l_min     -37
_diffrn_reflns_limit_l_max     36
_diffrn_standards_number     0
_diffrn_standards_interval_count     .
_diffrn_standards_interval_time     .
_diffrn_standards_decay_%     ?
_refine_special_details
;
Refinement of <i>F</i>^2^ against ALL reflections. The weighted <i>R</i>-factor
<i>wR</i> and goodness of fit <i>S</i> are based on <i>F</i>^2^, conventional
<i>R</i>-factors <i>R</i> are based on <i>F</i>, with <i>F</i> set to zero for
negative <i>F</i>^2^. The threshold expression of <i>F</i>^2^ >
\s(<i>F</i>^2^) is used only for calculating <i>R</i>-factors(gt) <i>etc</i>.
and is not relevant to the choice of reflections for refinement.
<i>R</i>-factors based on <i>F</i>^2^ are statistically about twice as large
as those based on <i>F</i>, and <i>R</i>- factors based on ALL data will be
even larger.
;
_reflns_number_total     3710
_reflns_number_gt     3041
_reflns_threshold_expression     I>2\s(I)
_refine_ls_structure_factor_coef     Fsqd
_refine_ls_matrix_type     full
_refine_ls_R_factor_all     0.0738
_refine_ls_R_factor_gt     0.0591
_refine_ls_wR_factor_gt     0.1289
_refine_ls_wR_factor_ref     0.1332
_refine_ls_goodness_of_fit_ref     1.231
_refine_ls_restrained_S_all     1.231
_refine_ls_number_reflns     3710
_refine_ls_number_parameters     145
_refine_ls_number_restraints     0
_refine_ls_hydrogen_treatment     constr
_refine_ls_weighting_scheme     calc
_refine_ls_weighting_details
         'calc w=1/[\s^2^(Fo^2^)+(0.0334P)^2^+3.1942P] where P=(Fo^2^+2Fc^2^)/3'
_atom_sites_solution_hydrogens     geom
_atom_sites_solution_primary     direct
_atom_sites_solution_secondary     difmap
_refine_ls_shift/su_max     0.000
_refine_ls_shift/su_mean     0.000
_refine_diff_density_max     0.946
_refine_diff_density_min     -0.961
_refine_ls_extinction_method     none
_refine_ls_extinction_coef     ?
loop_
    _atom_type_symbol
    _atom_type_description
    _atom_type_scat_dispersion_real
    _atom_type_scat_dispersion_imag
    _atom_type_scat_source
    'C' 'C' 0.0033 0.0016
                         'International Tables Vol C Tables 4.2.6.8 and 6.1.1.4'
    'H' 'H' 0.0000 0.0000
                         'International Tables Vol C Tables 4.2.6.8 and 6.1.1.4'
    'N' 'N' 0.0061 0.0033
                         'International Tables Vol C Tables 4.2.6.8 and 6.1.1.4'
    'O' 'O' 0.0106 0.0060
                         'International Tables Vol C Tables 4.2.6.8 and 6.1.1.4'
    'Br' 'Br' -0.2901 2.4595
                         'International Tables Vol C Tables 4.2.6.8 and 6.1.1.4'
_computing_data_collection     'APEX2 (Bruker, 2009)'
_computing_cell_refinement     'SAINT (Bruker, 2009)'
_computing_data_reduction     'SAINT (Bruker, 2009)'
_computing_structure_solution     'SHELXTL (Sheldrick, 2008)'
_computing_structure_refinement     'SHELXTL (Sheldrick, 2008)'
_computing_molecular_graphics     'SHELXTL (Sheldrick, 2008)'
_computing_publication_material
;
SHELXTL (Sheldrick, 2008) and PLATON (Spek, 2009)
;
loop_
    _atom_site_type_symbol
    _atom_site_label
    _atom_site_fract_x
    _atom_site_fract_y
    _atom_site_fract_z
    _atom_site_U_iso_or_equiv
    _atom_site_adp_type
    _atom_site_calc_flag
    _atom_site_refinement_flags
    _atom_site_occupancy
    _atom_site_symmetry_multiplicity
    _atom_site_disorder_assembly
    _atom_site_disorder_group
    Br Br1 0.99194(5) 0.42975(6) 0.098694(16) 0.02954(12) Uani d . 1 1 . .
    O O1 0.5816(4) 1.3028(4) 0.02259(10) 0.0249(5) Uani d . 1 1 . .
    O O2 0.7743(4) 1.0452(5) -0.01567(9) 0.0252(5) Uani d . 1 1 . .
    O O3 0.7030(4) 0.7452(5) 0.14346(10) 0.0286(6) Uani d . 1 1 . .
    N N1 0.4819(4) 1.3224(5) 0.06815(12) 0.0250(6) Uani d . 1 1 . .
    N N2 0.5218(4) 1.1415(5) 0.09563(11) 0.0195(5) Uani d . 1 1 . .
    C C1 0.3074(5) 0.9238(7) 0.14915(14) 0.0269(7) Uani d . 1 1 . .
    H H1A 0.2992 0.8127 0.1217 0.032 Uiso calc R 1 1 . .
    C C2 0.2059(6) 0.9026(8) 0.19541(16) 0.0322(8) Uani d . 1 1 . .
    H H2A 0.1261 0.7757 0.1999 0.039 Uiso calc R 1 1 . .
    C C3 0.2213(6) 1.0680(8) 0.23529(15) 0.0321(8) Uani d . 1 1 . .
    H H3A 0.1519 1.0519 0.2669 0.038 Uiso calc R 1 1 . .
    C C4 0.3365(6) 1.2553(7) 0.22939(15) 0.0305(8) Uani d . 1 1 . .
    H H4A 0.3455 1.3665 0.2568 0.037 Uiso calc R 1 1 . .
    C C5 0.4388(6) 1.2797(6) 0.18323(14) 0.0259(7) Uani d . 1 1 . .
    H H5A 0.5182 1.4069 0.1785 0.031 Uiso calc R 1 1 . .
    C C6 0.4213(5) 1.1132(6) 0.14450(13) 0.0213(6) Uani d . 1 1 . .
    C C7 0.6843(5) 1.0981(6) 0.02248(13) 0.0215(6) Uani d . 1 1 . .
    C C8 0.6438(5) 0.9965(6) 0.07241(13) 0.0187(6) Uani d . 1 1 . .
    C C9 0.7339(5) 0.8024(6) 0.09781(13) 0.0203(6) Uani d . 1 1 . .
    C C10 0.8754(5) 0.6855(6) 0.06322(14) 0.0240(7) Uani d . 1 1 . .
    H H10A 0.9721 0.7967 0.0534 0.029 Uiso calc R 1 1 . .
    H H10B 0.8133 0.6322 0.0300 0.029 Uiso calc R 1 1 . .
loop_
    _atom_site_aniso_label
    _atom_site_aniso_U_11
    _atom_site_aniso_U_22
    _atom_site_aniso_U_33
    _atom_site_aniso_U_12
    _atom_site_aniso_U_13
    _atom_site_aniso_U_23
    Br1 0.02838(18) 0.02301(17) 0.0372(2) 0.00214(16) 0.00027(14) -0.00141(16)
    O1 0.0304(13) 0.0241(12) 0.0203(11) -0.0022(11) 0.0046(10) 0.0053(10)
    O2 0.0260(12) 0.0311(14) 0.0188(11) -0.0056(11) 0.0069(9) 0.0033(10)
    O3 0.0391(15) 0.0261(13) 0.0210(12) 0.0044(11) 0.0120(11) 0.0071(10)
    N1 0.0297(15) 0.0222(14) 0.0232(14) 0.0000(12) 0.0066(12) 0.0026(11)
    N2 0.0209(13) 0.0187(12) 0.0190(12) -0.0024(10) 0.0035(10) 0.0001(10)
    C1 0.0294(17) 0.0287(17) 0.0230(16) -0.0062(16) 0.0079(13) -0.0050(14)
    C2 0.0300(18) 0.037(2) 0.0297(18) -0.0072(17) 0.0112(15) -0.0026(16)
    C3 0.0342(19) 0.038(2) 0.0242(17) 0.0076(18) 0.0109(14) -0.0005(16)
    C4 0.044(2) 0.0258(17) 0.0221(17) 0.0039(16) 0.0078(15) -0.0050(14)
    C5 0.0344(18) 0.0199(15) 0.0236(16) -0.0016(14) 0.0036(14) -0.0001(13)
    C6 0.0269(16) 0.0197(15) 0.0174(14) 0.0003(12) 0.0062(12) 0.0005(11)
    C7 0.0229(14) 0.0209(15) 0.0208(15) -0.0053(12) 0.0030(12) 0.0028(12)
    C8 0.0213(14) 0.0178(13) 0.0172(14) -0.0053(12) 0.0049(11) 0.0008(11)
    C9 0.0229(15) 0.0180(14) 0.0201(14) -0.0044(12) 0.0054(12) 0.0008(12)
    C10 0.0258(16) 0.0197(15) 0.0269(17) 0.0006(13) 0.0091(13) 0.0026(13)
_geom_special_details
;
All e.s.d.'s (except the e.s.d. in the dihedral angle between two l.s. planes)
are estimated using the full covariance matrix. The cell e.s.d.'s are taken
into account individually in the estimation of e.s.d.'s in distances, angles
and torsion angles; correlations between e.s.d.'s in cell parameters are only
used when they are defined by crystal symmetry. An approximate (isotropic)
treatment of cell e.s.d.'s is used for estimating e.s.d.'s involving l.s.
planes.
;
loop_
    _geom_bond_atom_site_label_1
    _geom_bond_atom_site_label_2
    _geom_bond_site_symmetry_2
    _geom_bond_distance
    _geom_bond_publ_flag
    Br1 C10 . 1.931(4) ?
    O1 N1 . 1.368(4) ?
    O1 C7 . 1.412(4) ?
    O2 C7 . 1.208(4) ?
    O3 C9 . 1.219(4) ?
    N1 N2 . 1.297(4) ?
    N2 C8 . 1.363(4) ?
    N2 C6 . 1.446(4) ?
    C1 C6 . 1.390(5) ?
    C1 C2 . 1.390(5) ?
    C1 H1A . 0.9500 ?
    C2 C3 . 1.399(6) ?
    C2 H2A . 0.9500 ?
    C3 C4 . 1.388(6) ?
    C3 H3A . 0.9500 ?
    C4 C5 . 1.393(5) ?
    C4 H4A . 0.9500 ?
    C5 C6 . 1.384(5) ?
    C5 H5A . 0.9500 ?
    C7 C8 . 1.424(4) ?
    C8 C9 . 1.454(5) ?
    C9 C10 . 1.517(5) ?
    C10 H10A . 0.9900 ?
    C10 H10B . 0.9900 ?
loop_
    _geom_angle_atom_site_label_1
    _geom_angle_atom_site_label_2
    _geom_angle_atom_site_label_3
    _geom_angle_site_symmetry_1
    _geom_angle_site_symmetry_3
    _geom_angle
    _geom_angle_publ_flag
    N1 O1 C7 . . 110.9(3) ?
    N2 N1 O1 . . 105.2(3) ?
    N1 N2 C8 . . 115.0(3) ?
    N1 N2 C6 . . 115.9(3) ?
    C8 N2 C6 . . 128.9(3) ?
    C6 C1 C2 . . 117.6(3) ?
    C6 C1 H1A . . 121.2 ?
    C2 C1 H1A . . 121.2 ?
    C1 C2 C3 . . 120.1(4) ?
    C1 C2 H2A . . 120.0 ?
    C3 C2 H2A . . 120.0 ?
    C4 C3 C2 . . 120.9(3) ?
    C4 C3 H3A . . 119.5 ?
    C2 C3 H3A . . 119.5 ?
    C3 C4 C5 . . 119.8(3) ?
    C3 C4 H4A . . 120.1 ?
    C5 C4 H4A . . 120.1 ?
    C6 C5 C4 . . 118.0(3) ?
    C6 C5 H5A . . 121.0 ?
    C4 C5 H5A . . 121.0 ?
    C5 C6 C1 . . 123.6(3) ?
    C5 C6 N2 . . 118.4(3) ?
    C1 C6 N2 . . 118.0(3) ?
    O2 C7 O1 . . 120.7(3) ?
    O2 C7 C8 . . 135.4(3) ?
    O1 C7 C8 . . 103.9(3) ?
    N2 C8 C7 . . 105.0(3) ?
    N2 C8 C9 . . 126.1(3) ?
    C7 C8 C9 . . 128.2(3) ?
    O3 C9 C8 . . 122.7(3) ?
    O3 C9 C10 . . 123.4(3) ?
    C8 C9 C10 . . 113.8(3) ?
    C9 C10 Br1 . . 112.3(2) ?
    C9 C10 H10A . . 109.1 ?
    Br1 C10 H10A . . 109.1 ?
    C9 C10 H10B . . 109.1 ?
    Br1 C10 H10B . . 109.1 ?
    H10A C10 H10B . . 107.9 ?
loop_
    _geom_torsion_atom_site_label_1
    _geom_torsion_atom_site_label_2
    _geom_torsion_atom_site_label_3
    _geom_torsion_atom_site_label_4
    _geom_torsion_site_symmetry_1
    _geom_torsion_site_symmetry_2
    _geom_torsion_site_symmetry_3
    _geom_torsion_site_symmetry_4
    _geom_torsion
    _geom_torsion_publ_flag
    C7 O1 N1 N2 . . . . 0.9(4) ?
    O1 N1 N2 C8 . . . . 0.3(4) ?
    O1 N1 N2 C6 . . . . -175.4(3) ?
    C6 C1 C2 C3 . . . . -0.3(6) ?
    C1 C2 C3 C4 . . . . 0.3(7) ?
    C2 C3 C4 C5 . . . . -0.1(6) ?
    C3 C4 C5 C6 . . . . -0.1(6) ?
    C4 C5 C6 C1 . . . . 0.1(6) ?
    C4 C5 C6 N2 . . . . 177.8(3) ?
    C2 C1 C6 C5 . . . . 0.1(6) ?
    C2 C1 C6 N2 . . . . -177.6(4) ?
    N1 N2 C6 C5 . . . . -59.9(4) ?
    C8 N2 C6 C5 . . . . 125.1(4) ?
    N1 N2 C6 C1 . . . . 117.9(4) ?
    C8 N2 C6 C1 . . . . -57.1(5) ?
    N1 O1 C7 O2 . . . . 176.4(3) ?
    N1 O1 C7 C8 . . . . -1.7(4) ?
    N1 N2 C8 C7 . . . . -1.3(4) ?
    C6 N2 C8 C7 . . . . 173.7(3) ?
    N1 N2 C8 C9 . . . . 169.6(3) ?
    C6 N2 C8 C9 . . . . -15.4(6) ?
    O2 C7 C8 N2 . . . . -176.0(4) ?
    O1 C7 C8 N2 . . . . 1.7(3) ?
    O2 C7 C8 C9 . . . . 13.4(7) ?
    O1 C7 C8 C9 . . . . -168.9(3) ?
    N2 C8 C9 O3 . . . . 2.4(6) ?
    C7 C8 C9 O3 . . . . 171.2(4) ?
    N2 C8 C9 C10 . . . . -174.9(3) ?
    C7 C8 C9 C10 . . . . -6.2(5) ?
    O3 C9 C10 Br1 . . . . 2.4(5) ?
    C8 C9 C10 Br1 . . . . 179.8(2) ?
loop_
    _geom_hbond_atom_site_label_D
    _geom_hbond_atom_site_label_H
    _geom_hbond_atom_site_label_A
    _geom_hbond_site_symmetry_A
    _geom_hbond_distance_DH
    _geom_hbond_distance_HA
    _geom_hbond_distance_DA
    _geom_hbond_angle_DHA
    _geom_hbond_publ_flag
    C5 H5A O3 1_565 0.9500 2.5600 3.490(5) 167.00 yes
    C10 H10A O2 3_775 0.9900 2.2700 3.227(5) 162.00 yes
_iucr_refine_instructions_details
;
TITL bk147_0m in P2(1)/c
CELL 0.71073   7.2030   5.8778  25.1133  90.000  91.104  90.000
ZERR    4.00   0.0002   0.0001   0.0005   0.000   0.002   0.000
LATT  1
SYMM -X, 0.5+Y, 0.5-Z
SFAC C H N O BR
UNIT 40 28 8 12 4
TEMP -173.000
SIZE 0.091 0.263 0.501
L.S. 10
BOND $H
FMAP 2 2 60
PLAN 20
ACTA
CONF
WGHT    0.033400    3.194200
FVAR       0.53341
BR1   5    0.991943    0.429746    0.098694    11.00000    0.02838    0.02301 =
         0.03722   -0.00141    0.00027    0.00214
O1    4    0.581643    1.302850    0.022594    11.00000    0.03038    0.02410 =
         0.02031    0.00529    0.00460   -0.00223
O2    4    0.774327    1.045200   -0.015674    11.00000    0.02602    0.03113 =
         0.01877    0.00326    0.00692   -0.00561
O3    4    0.702977    0.745206    0.143456    11.00000    0.03911    0.02614 =
         0.02101    0.00706    0.01200    0.00435
N1    3    0.481873    1.322378    0.068155    11.00000    0.02969    0.02219 =
         0.02321    0.00261    0.00658    0.00003
N2    3    0.521766    1.141477    0.095627    11.00000    0.02091    0.01874 =
         0.01899    0.00006    0.00347   -0.00239
C1    1    0.307390    0.923754    0.149153    11.00000    0.02942    0.02867 =
         0.02298   -0.00496    0.00792   -0.00617
AFIX  43
H1A   2    0.299174    0.812726    0.121718    11.00000   -1.20000
AFIX   0
C2    1    0.205920    0.902612    0.195414    11.00000    0.02999    0.03738 =
         0.02971   -0.00256    0.01119   -0.00717
AFIX  43
H2A   2    0.126077    0.775720    0.199944    11.00000   -1.20000
AFIX   0
C3    1    0.221267    1.067980    0.235294    11.00000    0.03419    0.03823 =
         0.02416   -0.00049    0.01091    0.00760
AFIX  43
H3A   2    0.151887    1.051926    0.266865    11.00000   -1.20000
AFIX   0
C4    1    0.336477    1.255272    0.229390    11.00000    0.04385    0.02584 =
         0.02214   -0.00500    0.00782    0.00388
AFIX  43
H4A   2    0.345526    1.366497    0.256764    11.00000   -1.20000
AFIX   0
C5    1    0.438770    1.279706    0.183233    11.00000    0.03439    0.01990 =
         0.02356   -0.00009    0.00358   -0.00164
AFIX  43
H5A   2    0.518167    1.406860    0.178485    11.00000   -1.20000
AFIX   0
C6    1    0.421287    1.113248    0.144505    11.00000    0.02691    0.01972 =
         0.01737    0.00053    0.00615    0.00030
C7    1    0.684251    1.098112    0.022475    11.00000    0.02287    0.02094 =
         0.02082    0.00280    0.00295   -0.00528
C8    1    0.643782    0.996478    0.072410    11.00000    0.02130    0.01781 =
         0.01719    0.00082    0.00486   -0.00527
C9    1    0.733901    0.802431    0.097806    11.00000    0.02292    0.01801 =
         0.02012    0.00079    0.00539   -0.00441
C10   1    0.875446    0.685461    0.063225    11.00000    0.02579    0.01970 =
         0.02688    0.00264    0.00909    0.00056
AFIX  23
H10A  2    0.972118    0.796655    0.053356    11.00000   -1.20000
H10B  2    0.813295    0.632165    0.030006    11.00000   -1.20000
HKLF 4
REM  bk147_0m in P2(1)/c
REM R1 =  0.0591 for   3041 Fo > 4sig(Fo)  and  0.0738 for all   3710 data
REM    145 parameters refined using      0 restraints
END
WGHT      0.0334      3.1942
REM Highest difference peak  0.946,  deepest hole -0.961,  1-sigma level  0.121
Q1    1   0.8436  0.4293  0.0788  11.00000  0.05    0.95
Q2    1   1.1151  0.4084  0.1145  11.00000  0.05    0.66
Q3    1   0.9729  0.2490  0.1397  11.00000  0.05    0.62
Q4    1   0.0372  0.7920  0.1997  11.00000  0.05    0.57
Q5    1   0.6239  0.7112  0.1212  11.00000  0.05    0.54
Q6    1   1.1004  0.4791  0.0871  11.00000  0.05    0.49
Q7    1   1.0982  0.5190  0.1039  11.00000  0.05    0.49
Q8    1   1.0808  0.4951  0.1158  11.00000  0.05    0.48
Q9    1   0.9959  0.3043  0.0989  11.00000  0.05    0.47
Q10   1   0.2575  1.1827  0.2243  11.00000  0.05    0.46
Q11   1   0.6927  1.0496  0.0600  11.00000  0.05    0.44
Q12   1   0.9718  0.6102  0.0823  11.00000  0.05    0.42
Q13   1   0.8050  0.7490  0.0762  11.00000  0.05    0.42
Q14   1   1.0296  0.9145  0.0137  11.00000  0.05    0.41
Q15   1   0.7039  0.9127  0.0864  11.00000  0.05    0.41
Q16   1   0.8820  0.5506  0.0981  11.00000  0.05    0.40
Q17   1   0.3850  1.0061  0.1427  11.00000  0.05    0.40
Q18   1   0.8055  0.6659  0.1433  11.00000  0.05    0.40
Q19   1   0.9990  0.6297  0.1214  11.00000  0.05    0.39
Q20   1   0.1828  0.7348  0.2169  11.00000  0.05    0.39
;
