# Supplementary material for: 4-Bromo­acetyl-3-phenyl­sydnone
Source: Acta Crystallogr Sect E Struct Rep Online. 2012 Jun 16;68(Pt 7):o2103. doi: 10.1107/S1600536812026049 (PMC3393916; doi:10.1107/S1600536812026049)
Supplement: Supplementary file 2 [file e-68-o2103-Isup2.hkl]

# 
# h,k,l, Fc-squared, Fo-squared, sigma(Fo-squared) and status flag 
# 
data_I
_shelx_title ' bk147_0m in P2(1)/c' 
_shelx_refln_list_code          4 
_shelx_F_calc_maximum      183.66 
_exptl_crystal_F_000       560.00 
_reflns_d_resolution_high  0.6690 
 
loop_ 
 _symmetry_equiv_pos_as_xyz 
 'x, y, z' 
 '-x, y+1/2, -z+1/2' 
 '-x, -y, -z' 
 'x, -y-1/2, z-1/2' 
 
_cell_length_a     7.2030 
_cell_length_b     5.8778 
_cell_length_c    25.1133 
_cell_angle_alpha  90.000 
_cell_angle_beta   91.104 
_cell_angle_gamma  90.000 
 
_shelx_F_squared_multiplier     1.000 
 
loop_ 
 _refln_index_h 
 _refln_index_k 
 _refln_index_l 
 _refln_F_squared_calc 
 _refln_F_squared_meas 
 _refln_F_squared_sigma 
 _refln_observed_status 
   3   0   0     8268.53     7386.99    175.90 o 
   4   0   0    11157.59    10329.67    245.63 o 
   5   0   0     2994.86     2984.15     92.47 o 
   6   0   0     2789.47     2866.18     98.84 o 
   7   0   0     1721.28     1892.66     72.20 o 
   8   0   0      694.84      733.29     30.94 o 
   9   0   0     1084.75     1140.75     40.76 o 
  10   0   0      410.96      461.80     28.03 o 
   1   1   0     1821.24     2101.20     51.62 o 
   2   1   0      155.11      305.59     27.54 o 
   3   1   0      106.93      124.87     16.19 o 
   4   1   0       66.14       77.37     14.48 o 
   5   1   0       43.84       88.16      6.95 o 
   6   1   0      472.00      466.80     15.55 o 
   7   1   0       91.27      196.41     11.21 o 
   8   1   0        9.73       84.15     10.76 o 
   9   1   0        0.66       28.92     15.08 o 
  10   1   0       22.26       62.43     13.00 o 
   0   2   0      512.56      475.69     15.66 o 
   1   2   0    11123.54    11889.85    158.64 o 
   2   2   0      816.15      616.73     12.76 o 
   3   2   0     2643.19     2538.92     44.98 o 
   4   2   0     2231.38     2065.15     38.88 o 
   5   2   0     3337.30     3010.92     73.32 o 
   6   2   0     1194.20     1100.70     31.68 o 
   7   2   0       37.72       38.96      8.22 o 
   8   2   0      345.55      387.09     16.92 o 
   9   2   0      322.64      316.14     16.26 o 
  10   2   0      103.50      130.00     13.89 o 
   1   3   0     3243.78     3846.13     53.01 o 
   2   3   0       53.16       86.33      4.50 o 
   3   3   0      222.99      232.14      8.52 o 
   4   3   0     1189.66     1158.68     24.31 o 
   5   3   0      198.64      206.17     13.27 o 
   6   3   0        3.13       15.26     11.79 o 
   7   3   0      615.37      522.24     24.85 o 
   8   3   0       26.87       27.22     16.85 o 
   9   3   0       80.00       65.99     19.59 o 
  10   3   0       58.80       97.87     20.95 o 
   0   4   0       48.74       43.07      7.40 o 
   1   4   0      130.17      126.32      5.45 o 
   2   4   0      860.47      850.79     16.99 o 
   3   4   0       60.36      126.79     18.63 o 
   4   4   0      321.16      338.00     16.38 o 
   5   4   0       46.54       38.06     10.90 o 
   6   4   0       65.37       79.10     14.38 o 
   7   4   0       22.32       43.09     16.14 o 
   8   4   0        3.53       12.40     17.95 o 
   9   4   0        4.47       21.57     22.12 o 
   1   5   0        1.48       11.20      5.86 o 
   2   5   0      212.29      248.59     11.49 o 
   3   5   0       11.03       31.57      9.70 o 
   4   5   0        5.98       21.84     10.59 o 
   5   5   0       46.17       86.68     13.60 o 
   6   5   0       81.45      102.11     16.01 o 
   7   5   0        0.99       20.38     17.31 o 
   8   5   0       74.49      111.24     20.86 o 
   0   6   0     2106.61     2101.49     46.10 o 
   1   6   0     1613.59     1621.26     29.05 o 
   2   6   0      342.00      352.19     15.40 o 
   3   6   0     2072.50     2006.97     45.96 o 
   4   6   0     1046.26      945.52     28.59 o 
   5   6   0      649.34      624.96     26.59 o 
   6   6   0      383.18      420.96     33.04 o 
   7   6   0      413.67      365.08     25.60 o 
   1   7   0        0.14        0.03      9.00 o 
   2   7   0       82.92      102.25     15.82 o 
   3   7   0        2.86       11.66     13.13 o 
   4   7   0       24.91       33.82     24.78 o 
   5   7   0        7.31       33.45     16.15 o 
   6   7   0        5.53       32.30     17.89 o 
   0   8   0      582.05      605.43     25.24 o 
   1   8   0      754.03      666.96     20.45 o 
   2   8   0      375.79      373.11     18.04 o 
   3   8   0      149.86      151.24     17.52 o 
   4   8   0      471.71      484.66     25.55 o 
 -10   1   1        3.22       36.18     18.23 o 
  -9   1   1      196.51      196.71     14.00 o 
  -8   1   1      300.84      344.78     15.60 o 
  -7   1   1      990.60      990.39     24.18 o 
  -6   1   1      467.65      452.52     15.59 o 
  -5   1   1     1059.91      994.46     21.81 o 
  -4   1   1     2308.28     2118.89     38.58 o 
  -3   1   1     3498.50     3203.16     64.51 o 
  -2   1   1    11250.72    11443.50    263.93 o 
  -1   1   1     4435.75     4538.62     91.06 o 
   0   1   1      295.26      237.82      6.34 o 
   1   1   1    24544.89    26195.07   1241.53 o 
   2   1   1    21709.38    20724.37   1031.34 o 
   3   1   1     1881.89     1466.44     31.32 o 
   4   1   1     1803.48     1475.98     35.73 o 
   5   1   1     3399.25     3156.20     56.27 o 
   6   1   1     2308.64     2245.93     42.68 o 
   7   1   1     1943.54     1952.37     38.87 o 
   8   1   1      993.15     1070.15     26.44 o 
   9   1   1      117.76      148.95     13.37 o 
  10   1   1      496.24      504.61     22.57 o 
 -10   2   1      161.94      154.13     14.32 o 
  -9   2   1      131.15      128.37     20.62 o 
  -8   2   1      886.43      889.03     40.11 o 
  -7   2   1      192.56      214.01     15.15 o 
  -6   2   1     1818.12     1606.80     34.43 o 
  -5   2   1     1432.48     1337.74     25.86 o 
  -4   2   1     1635.44     1467.62     28.96 o 
  -3   2   1     4558.48     4680.45     71.22 o 
  -2   2   1      609.40      507.13      9.99 o 
  -1   2   1      450.83      403.63      7.21 o 
   0   2   1     3278.27     3304.40     52.86 o 
   1   2   1     5410.26     5944.49     80.04 o 
   2   2   1     1129.72      987.92     21.14 o 
   3   2   1      593.43      625.36     14.04 o 
   4   2   1     1052.52     1033.43     18.99 o 
   5   2   1      114.35      154.19      8.24 o 
   6   2   1       39.14       85.96      9.16 o 
   7   2   1      311.23      284.17     18.98 o 
   8   2   1       98.56       87.44     11.08 o 
   9   2   1       29.56       70.99     14.36 o 
  10   2   1        4.71       11.35     18.15 o 
 -10   3   1       42.40       61.72     20.26 o 
  -9   3   1       12.00       20.68     18.44 o 
  -8   3   1       12.80       50.00     17.20 o 
  -7   3   1       28.35      115.64     16.05 o 
  -6   3   1      183.11      212.18     19.09 o 
  -5   3   1       48.30       85.07     13.75 o 
  -4   3   1      701.61      740.50     17.81 o 
  -3   3   1      738.06      703.21     13.83 o 
  -2   3   1      204.69      230.34     14.91 o 
  -1   3   1      627.82      692.59     13.39 o 
   0   3   1      264.37      312.17      8.83 o 
   1   3   1      843.68      921.79     18.21 o 
   2   3   1      144.89      191.31      6.99 o 
   3   3   1      321.84      291.32     12.38 o 
   4   3   1      486.89      488.49     13.95 o 
   5   3   1      191.56      184.10     13.84 o 
   6   3   1       37.66       53.98     12.76 o 
   7   3   1      218.77      195.66     17.90 o 
   8   3   1        6.01       -0.28     16.25 o 
   9   3   1        5.34        2.02     18.29 o 
  10   3   1        0.70       22.72     21.31 o 
  -9   4   1      477.07      397.62     26.40 o 
  -8   4   1      198.10      196.17     35.82 o 
  -7   4   1      742.61      740.03     30.97 o 
  -6   4   1      939.34      969.10     30.34 o 
  -5   4   1      466.43      428.87     20.32 o 
  -4   4   1     1009.93      928.85     25.34 o 
  -3   4   1     3552.98     3294.58     66.03 o 
  -2   4   1     2650.55     2664.40     43.25 o 
  -1   4   1     1046.02     1020.68     17.00 o 
   0   4   1     1063.30     1082.41     21.12 o 
   1   4   1     4256.91     4287.54     63.66 o 
   2   4   1      324.99      256.24      8.62 o 
   3   4   1      236.98      240.53     14.34 o 
   4   4   1      341.17      336.91     16.84 o 
   5   4   1      347.43      351.92     23.92 o 
   6   4   1      615.76      571.76     41.86 o 
   7   4   1       15.62       39.07     16.28 o 
   8   4   1       76.68       57.57     19.06 o 
   9   4   1        8.60        2.07     19.92 o 
  -8   5   1      153.93      159.01     21.77 o 
  -7   5   1        1.55       19.05     17.08 o 
  -6   5   1       63.55       98.73     15.86 o 
  -5   5   1      106.34      167.43     15.02 o 
  -4   5   1      662.01      586.15     46.07 o 
  -3   5   1      819.63      782.48     23.59 o 
  -2   5   1      436.47      444.76     15.30 o 
  -1   5   1      648.57      711.27     15.78 o 
   0   5   1       46.19       37.54      5.65 o 
   1   5   1     3156.15     3114.33     48.33 o 
   2   5   1       74.61       84.22      8.30 o 
   3   5   1     1026.07      984.30     27.68 o 
   4   5   1      471.66      418.46     19.73 o 
   5   5   1      953.82      898.00     28.55 o 
   6   5   1      402.39      441.78     23.26 o 
   7   5   1       70.18       97.73     18.81 o 
   8   5   1      279.68      250.67     23.49 o 
  -7   6   1      178.50      179.87     21.37 o 
  -6   6   1       16.88       14.07     15.96 o 
  -5   6   1       83.73      130.97     16.42 o 
  -4   6   1      253.47      290.25     17.48 o 
  -3   6   1      140.05      195.87     14.67 o 
  -2   6   1      139.51      182.47     11.65 o 
  -1   6   1        3.10       13.84      7.30 o 
   0   6   1      521.88      515.66     13.90 o 
   1   6   1        2.56        5.98      7.27 o 
   2   6   1      563.25      528.75     18.08 o 
   3   6   1       80.51      108.37     12.82 o 
   4   6   1       53.20      113.78     21.47 o 
   5   6   1       19.84       60.12     15.07 o 
   6   6   1       11.71       30.64     16.76 o 
   7   6   1       34.98       91.65     20.39 o 
  -6   7   1      138.32      133.00     19.33 o 
  -5   7   1      377.36      357.79     22.60 o 
  -4   7   1       96.13       80.77     15.29 o 
  -3   7   1      437.25      428.24     22.13 o 
  -2   7   1     1078.48     1046.55     26.77 o 
  -1   7   1      191.36      195.54     12.01 o 
   0   7   1     1084.55     1050.19     20.96 o 
   1   7   1      548.67      527.94     17.54 o 
   2   7   1     1484.76     1479.63     33.05 o 
   3   7   1      418.71      407.49     20.80 o 
   4   7   1      388.14      376.62     28.24 o 
   5   7   1      410.72      476.75     24.66 o 
   6   7   1      440.01      418.71     24.82 o 
  -4   8   1        2.55       21.50     16.36 o 
  -3   8   1       33.22       30.89     15.15 o 
  -2   8   1       72.33       74.96     13.47 o 
  -1   8   1       14.17       15.76     10.69 o 
   0   8   1      100.42      105.79     10.63 o 
   1   8   1        8.38       24.26     10.84 o 
   2   8   1        6.01       14.26     12.28 o 
   3   8   1        0.51        2.61     14.75 o 
   4   8   1       85.80       85.84     17.52 o 
 -10   0   2       10.04       -2.45     17.45 o 
  -9   0   2      204.74      193.14     19.87 o 
  -8   0   2       13.51       12.99     13.76 o 
  -7   0   2       18.99       31.81     12.20 o 
  -6   0   2       74.82       74.09     11.30 o 
  -5   0   2       59.09       50.44      8.51 o 
  -4   0   2      173.08      254.88     13.66 o 
  -3   0   2      260.55      199.50     19.32 o 
  -2   0   2     2376.04     2226.91     70.58 o 
  -1   0   2       46.99       84.14      4.80 o 
   0   0   2     7871.44     8419.76    332.38 o 
   3   0   2      706.05      507.14     16.24 o 
   4   0   2     5044.35     4721.45    114.91 o 
   5   0   2      605.02      467.16     19.55 o 
   6   0   2      417.99      450.55     21.26 o 
   7   0   2      580.54      653.99     37.94 o 
   8   0   2     1005.99     1098.12     38.72 o 
   9   0   2      691.19      742.67     32.32 o 
  10   0   2       59.54       96.45     19.52 o 
 -10   1   2      136.82      150.81     14.38 o 
  -9   1   2       42.41       56.36     12.02 o 
  -8   1   2      140.69      194.33     12.65 o 
  -7   1   2      214.70      228.29     11.81 o 
  -6   1   2      669.88      601.18     17.39 o 
  -5   1   2     2092.68     1989.50     47.35 o 
  -4   1   2      864.50      787.95     17.35 o 
  -3   1   2      347.50      321.73     11.89 o 
  -2   1   2     4839.89     5166.51     70.69 o 
  -1   1   2      390.64      408.76      8.25 o 
   0   1   2     2215.70     2377.91     41.18 o 
   1   1   2     3115.91     3455.32    101.65 o 
   2   1   2    33732.31    34252.23    662.23 o 
   3   1   2      130.67      211.40     12.83 o 
   4   1   2     1223.09     1086.58     29.46 o 
   5   1   2      817.85      796.63     18.75 o 
   6   1   2      357.27      377.94     14.18 o 
   7   1   2       17.17      110.47      9.79 o 
   8   1   2       63.64      147.38     11.73 o 
   9   1   2      205.67      221.42     14.31 o 
  10   1   2        1.16       75.88     13.56 o 
 -10   2   2       16.64       14.84     15.25 o 
  -9   2   2        1.10        7.13     12.25 o 
  -8   2   2       22.93      124.00     38.26 o 
  -7   2   2      101.92      104.32     19.07 o 
  -6   2   2        1.87       45.41      8.35 o 
  -5   2   2       81.07      121.09     13.58 o 
  -4   2   2      261.01      238.77     18.19 o 
  -3   2   2       82.93      148.77     13.13 o 
  -2   2   2       10.40       23.00      3.72 o 
  -1   2   2     2351.81     2464.59     38.31 o 
   0   2   2      791.11      882.16     17.16 o 
   1   2   2      208.37      302.84     10.94 o 
   2   2   2       49.46      111.08     13.70 o 
   3   2   2     5114.89     5431.99    113.41 o 
   4   2   2      119.05      151.51      7.48 o 
   5   2   2      123.32      132.22      7.45 o 
   6   2   2     1074.10      985.71     38.62 o 
   7   2   2      161.27      191.50     13.80 o 
   8   2   2       13.10       25.90     10.21 o 
   9   2   2      338.19      351.64     16.95 o 
  10   2   2       12.51       19.23     12.30 o 
 -10   3   2      274.11      269.66     26.48 o 
  -9   3   2      405.74      343.88     24.39 o 
  -8   3   2      716.91      661.10     29.25 o 
  -7   3   2     1309.89     1238.51     28.27 o 
  -6   3   2     1636.70     1608.52     40.16 o 
  -5   3   2     2422.03     2363.81     50.83 o 
  -4   3   2     4320.53     3865.36     68.39 o 
  -3   3   2     3277.84     2842.16     45.24 o 
  -2   3   2     8416.45     8399.23    142.42 o 
  -1   3   2     7061.19     7219.23     97.63 o 
   0   3   2     9019.02     9130.22    143.89 o 
   1   3   2     4434.59     4126.95     69.28 o 
   2   3   2     2740.00     2561.11     44.59 o 
   3   3   2     6779.23     6239.47    118.89 o 
   4   3   2     3113.65     2890.44     52.09 o 
   5   3   2      937.65      922.94     26.35 o 
   6   3   2      871.30      825.59     27.74 o 
   7   3   2     1252.14     1054.07     58.65 o 
   8   3   2      691.56      549.18     42.94 o 
   9   3   2       64.45       77.64     25.88 o 
  10   3   2       71.55       73.28     20.68 o 
  -9   4   2       25.80      102.56     31.20 o 
  -8   4   2        2.87       40.37     18.06 o 
  -7   4   2        1.79       42.90     15.61 o 
  -6   4   2       78.27      106.96     14.47 o 
  -5   4   2      300.72      296.78     23.53 o 
  -4   4   2       39.76       78.62     15.67 o 
  -3   4   2        0.02       36.53      7.79 o 
  -2   4   2       14.24       45.49      6.92 o 
  -1   4   2      180.87      223.72      7.43 o 
   0   4   2       67.62       82.63      5.90 o 
   1   4   2      397.09      466.86     24.85 o 
   2   4   2      470.30      439.33     13.15 o 
   3   4   2      274.38      295.38     14.57 o 
   4   4   2        0.82       14.29      8.70 o 
   5   4   2       16.81       69.99     12.98 o 
   6   4   2      102.30      200.31     17.43 o 
   7   4   2      148.65      162.43     18.62 o 
   8   4   2       10.20       37.22     20.88 o 
   9   4   2       41.68        1.56     19.92 o 
  -8   5   2      173.58      166.57     21.76 o 
  -7   5   2      386.55      437.46     24.79 o 
  -6   5   2      523.04      511.33     25.08 o 
  -5   5   2     1655.98     1552.26     39.12 o 
  -4   5   2      530.70      487.80     28.83 o 
  -3   5   2     1027.75     1051.56     34.65 o 
  -2   5   2     1757.80     1672.37     33.05 o 
  -1   5   2     5217.52     5270.61     78.48 o 
   0   5   2      672.85      686.23     14.37 o 
   1   5   2     1438.92     1419.45     25.08 o 
   2   5   2     1480.29     1438.09     29.34 o 
   3   5   2     1775.97     1711.07     39.23 o 
   4   5   2      555.94      507.22     26.01 o 
   5   5   2      960.84      955.31     29.50 o 
   6   5   2      203.93      273.08     19.76 o 
   7   5   2      325.27      300.17     28.00 o 
   8   5   2      286.41      289.23     24.58 o 
  -7   6   2        1.02        6.10     18.26 o 
  -6   6   2        0.74       21.25     16.04 o 
  -5   6   2        2.68       11.07     14.15 o 
  -4   6   2        1.01       36.80     12.57 o 
  -3   6   2      201.94      225.97     15.32 o 
  -2   6   2       17.55        6.98      8.61 o 
  -1   6   2      675.56      666.02     16.75 o 
   0   6   2       64.59       64.62      7.42 o 
   1   6   2      197.13      225.99     10.66 o 
   2   6   2      319.45      347.49     28.02 o 
   3   6   2      219.83      279.98     16.41 o 
   4   6   2      383.78      384.15     19.23 o 
   5   6   2      249.97      272.93     19.22 o 
   6   6   2      119.33      144.37     18.80 o 
   7   6   2      234.71      286.74     23.67 o 
  -6   7   2      151.17      130.23     19.33 o 
  -5   7   2       15.87       18.36     15.88 o 
  -4   7   2        8.15       10.86     16.35 o 
  -3   7   2        4.59       -9.01     12.57 o 
  -2   7   2       38.52       40.78     11.14 o 
  -1   7   2       10.24        8.72      9.22 o 
   0   7   2        1.71       -1.56      7.79 o 
   1   7   2       16.67       10.51      9.30 o 
   2   7   2        6.21       20.91     10.78 o 
   3   7   2       14.62       27.23     13.70 o 
   4   7   2      198.46      199.52     18.71 o 
   5   7   2       17.01       33.17     16.05 o 
   6   7   2        3.06       43.34     18.24 o 
  -4   8   2       39.18       32.21     16.33 o 
  -3   8   2        0.50       -0.82     14.65 o 
  -2   8   2        4.87       10.91     12.61 o 
  -1   8   2       26.68       35.31     10.99 o 
   0   8   2      205.55      211.97     13.31 o 
   1   8   2       26.48       33.38     11.95 o 
   2   8   2      174.42      172.04     13.29 o 
   3   8   2       80.21       94.40     16.35 o 
   4   8   2       34.01       43.07     16.77 o 
 -10   1   3      171.94      192.82     15.11 o 
  -9   1   3      145.04      199.71     14.04 o 
  -8   1   3      997.94     1028.30     26.33 o 
  -7   1   3      101.35      124.22      9.94 o 
  -6   1   3      567.07      560.58     17.02 o 
  -5   1   3      766.56      733.37     18.18 o 
  -4   1   3     1763.92     1667.18     28.62 o 
  -3   1   3     2462.96     2606.35     41.05 o 
  -2   1   3      995.28     1116.81     18.28 o 
  -1   1   3      493.36      545.33     10.58 o 
   0   1   3      194.62      176.84     16.12 o 
   2   1   3       36.55      274.08     37.52 o 
   3   1   3      105.01      119.99      5.34 o 
   4   1   3      104.85      144.91      6.61 o 
   5   1   3        3.60       10.37      5.46 o 
   6   1   3       34.03       74.92      7.95 o 
   7   1   3       10.20       13.10      8.29 o 
   8   1   3       74.03       63.05     10.68 o 
   9   1   3       22.52       64.34     12.07 o 
  10   1   3      111.35      114.32     14.04 o 
 -10   2   3       27.77       21.33     15.29 o 
  -9   2   3       74.64      108.75     23.75 o 
  -8   2   3      383.79      368.11     30.44 o 
  -7   2   3      712.55      738.50     24.75 o 
  -6   2   3      657.81      647.81     18.44 o 
  -5   2   3     1769.79     1668.64     34.22 o 
  -4   2   3     3438.60     3306.76     52.06 o 
  -3   2   3     5022.31     4792.31     73.02 o 
  -2   2   3     2383.18     2139.35     39.14 o 
  -1   2   3     4963.73     5004.74     74.85 o 
   0   2   3     5707.99     5777.23     89.02 o 
   1   2   3     7296.19     7506.80     90.38 o 
   2   2   3     3798.74     3516.72     57.06 o 
   3   2   3     4164.57     4111.04     86.57 o 
   4   2   3     4846.55     4357.33     66.39 o 
   5   2   3     2556.72     2355.69     43.49 o 
   6   2   3      997.97      914.58     35.67 o 
   7   2   3      663.81      629.48     24.83 o 
   8   2   3      587.92      591.46     20.15 o 
   9   2   3      291.72      338.58     21.37 o 
  10   2   3      193.01      197.88     14.62 o 
 -10   3   3       14.79       31.03     19.98 o 
  -9   3   3       42.69       64.54     18.93 o 
  -8   3   3       20.04       27.18     11.60 o 
  -7   3   3       78.34       94.84     11.64 o 
  -6   3   3       95.58      151.07     17.78 o 
  -5   3   3      947.66      897.48     25.82 o 
  -4   3   3       27.31       71.80      6.69 o 
  -3   3   3      449.28      422.45     12.33 o 
  -2   3   3       74.44      118.22      6.02 o 
  -1   3   3      156.13      198.01      7.47 o 
   0   3   3     1599.00     1851.62     41.87 o 
   1   3   3        3.34       25.47      3.53 o 
   2   3   3        2.99       30.32      4.62 o 
   3   3   3       49.78      134.92     10.17 o 
   4   3   3       45.18      165.07     22.12 o 
   5   3   3       61.95      110.21     12.76 o 
   6   3   3        2.24       51.93     13.07 o 
   7   3   3       32.07      107.76     16.55 o 
   8   3   3       27.23       65.47     18.05 o 
   9   3   3        2.82       29.39     19.20 o 
  10   3   3       48.04       51.26     20.41 o 
  -9   4   3      479.61      381.79     26.24 o 
  -8   4   3      393.30      386.56     24.45 o 
  -7   4   3      547.61      509.30     25.39 o 
  -6   4   3      875.17      855.50     28.37 o 
  -5   4   3      880.58      874.56     26.54 o 
  -4   4   3     2520.27     2235.75     48.15 o 
  -3   4   3     1820.94     1608.17     35.90 o 
  -2   4   3     4349.95     4256.87     66.94 o 
  -1   4   3     4525.56     4687.01     64.95 o 
   0   4   3     4530.73     4380.00     84.62 o 
   1   4   3     8166.74     8311.54    119.84 o 
   2   4   3     1936.60     1754.19     32.91 o 
   3   4   3     3819.93     3578.98     71.26 o 
   4   4   3     1065.25     1015.51     26.58 o 
   5   4   3     2914.02     2898.83     61.61 o 
   6   4   3     1718.97     1802.66     44.75 o 
   7   4   3      613.78      673.61     29.01 o 
   8   4   3      561.73      475.01     37.02 o 
   9   4   3      431.97      377.16     26.77 o 
  -8   5   3      169.04      158.86     21.54 o 
  -7   5   3      146.05      154.04     19.57 o 
  -6   5   3      184.21      194.92     17.75 o 
  -5   5   3       54.46      103.49     13.66 o 
  -4   5   3      294.80      340.02     24.83 o 
  -3   5   3      171.99      175.72     12.23 o 
  -2   5   3       42.67       41.03      7.45 o 
  -1   5   3      127.02      164.00      9.77 o 
   0   5   3       44.45       45.52      5.87 o 
   1   5   3       87.90      114.10      7.46 o 
   2   5   3      249.97      270.76     11.80 o 
   3   5   3       68.51       94.33     10.86 o 
   4   5   3       34.55       46.21     11.53 o 
   5   5   3       57.36      117.31     14.42 o 
   6   5   3        6.17       30.16     15.29 o 
   7   5   3        0.86       41.61     17.87 o 
   8   5   3        0.40       49.21     20.53 o 
  -7   6   3       78.10      125.34     20.32 o 
  -6   6   3       21.13       21.90     15.92 o 
  -5   6   3      167.46      212.74     17.74 o 
  -4   6   3      540.48      521.82     22.81 o 
  -3   6   3      752.46      673.97     24.29 o 
  -2   6   3       12.36       19.56      8.81 o 
  -1   6   3      138.07      151.21      9.14 o 
   0   6   3     1212.31     1264.04     22.40 o 
   1   6   3       86.70      105.30      8.82 o 
   2   6   3      986.35      945.72     23.69 o 
   3   6   3        8.16       25.91     11.48 o 
   4   6   3      759.78      713.62     25.95 o 
   5   6   3      174.03      204.56     18.07 o 
   6   6   3      228.54      248.67     20.99 o 
   7   6   3       27.19       63.01     19.88 o 
  -6   7   3       71.82       99.00     18.84 o 
  -5   7   3       54.31       96.36     17.20 o 
  -4   7   3      201.72      225.38     19.94 o 
  -3   7   3      352.67      395.48     20.35 o 
  -2   7   3       76.73      114.44     12.25 o 
  -1   7   3       95.87      103.90     10.73 o 
   0   7   3       93.44       99.17      9.16 o 
   1   7   3       17.49       14.83      9.32 o 
   2   7   3      238.86      210.81     13.93 o 
   3   7   3       45.20       44.75     14.09 o 
   4   7   3       18.39       11.97     14.31 o 
   5   7   3       11.47       -1.61     15.89 o 
   6   7   3        0.46        9.60     17.82 o 
  -4   8   3       13.95       25.77     16.31 o 
  -3   8   3       35.58       44.60     15.58 o 
  -2   8   3       71.19       72.66     13.74 o 
  -1   8   3      141.07      140.17     12.66 o 
   0   8   3       54.16       53.06      9.89 o 
   1   8   3       44.66       51.72     11.23 o 
   2   8   3       84.51      103.08     12.67 o 
   3   8   3       31.72       47.13     15.63 o 
   4   8   3      177.56      163.63     18.98 o 
 -10   0   4      587.13      644.76     32.32 o 
  -9   0   4      144.64      230.59     20.56 o 
  -8   0   4      983.62     1035.85     37.38 o 
  -7   0   4     3045.65     3139.30     99.98 o 
  -6   0   4     2724.41     2776.27    143.78 o 
  -5   0   4      640.85      574.80     29.06 o 
  -4   0   4     5076.06     4782.71    116.30 o 
  -3   0   4    14982.92    15249.87    284.78 o 
  -2   0   4     8739.01     9108.78    281.17 o 
  -1   0   4    27075.97    31728.65   1226.33 o 
   0   0   4     8569.22     9709.62    175.54 o 
   1   0   4      990.48     1395.97     48.98 o 
   2   0   4    18964.11    19454.96    631.34 o 
   3   0   4     2300.22     2130.71     56.70 o 
   4   0   4     5084.70     4740.33    115.42 o 
   5   0   4      199.27      214.81     14.28 o 
   6   0   4     1469.05     1382.25     40.82 o 
   7   0   4     1118.61     1091.63     36.23 o 
   8   0   4      379.03      437.51     38.47 o 
   9   0   4        6.73        6.10     15.96 o 
  10   0   4        7.53       -9.72     31.94 o 
 -10   1   4       94.07      125.99     19.48 o 
  -9   1   4       89.56      171.17     13.56 o 
  -8   1   4      109.26      169.87     13.56 o 
  -7   1   4      104.66      105.91     12.84 o 
  -6   1   4      132.31      189.21     11.86 o 
  -5   1   4      291.81      362.46     21.58 o 
  -4   1   4      652.65      697.40     13.25 o 
  -3   1   4      144.02      154.65      5.02 o 
  -2   1   4      157.88      149.05      3.89 o 
  -1   1   4      934.07     1026.22     16.72 o 
   0   1   4     1679.62     1804.67     47.39 o 
   1   1   4     1133.48     1406.87     54.82 o 
   2   1   4     4107.02     4315.69     84.61 o 
   3   1   4      458.12      428.49     14.46 o 
   4   1   4     2039.50     1935.63     35.59 o 
   5   1   4        7.42       15.83     12.00 o 
   6   1   4     1260.14     1177.85     25.87 o 
   7   1   4      205.04      216.15     14.34 o 
   8   1   4        3.36       16.90     10.63 o 
   9   1   4      120.54      139.14     13.14 o 
  10   1   4      103.80      118.76     13.98 o 
 -10   2   4       26.17       52.14     21.08 o 
  -9   2   4      194.58      165.09     25.45 o 
  -8   2   4      144.48      159.81     14.55 o 
  -7   2   4     1101.30     1044.92     29.68 o 
  -6   2   4     1474.07     1332.65     46.36 o 
  -5   2   4      900.41      859.58     18.24 o 
  -4   2   4      667.42      626.06     15.73 o 
  -3   2   4     1717.17     1604.79     26.81 o 
  -2   2   4     5985.85     6313.11     82.01 o 
  -1   2   4     1193.95     1200.13     23.00 o 
   0   2   4      667.04      596.88     21.44 o 
   1   2   4     1347.20     1251.75     16.24 o 
   2   2   4     8152.70     8070.80    150.70 o 
   3   2   4     3719.01     3488.14     73.74 o 
   4   2   4      153.50      226.13     25.62 o 
   5   2   4     1478.31     1420.45     62.13 o 
   6   2   4      254.12      271.24     12.14 o 
   7   2   4       92.60      113.93     12.89 o 
   8   2   4      116.34      151.12     13.31 o 
   9   2   4       49.37       68.92     11.93 o 
  10   2   4       54.05       71.63     12.68 o 
 -10   3   4       43.98       36.68     20.29 o 
  -9   3   4       34.14       22.83     11.42 o 
  -8   3   4        2.48      -10.13     12.64 o 
  -7   3   4      110.32      125.16     10.60 o 
  -6   3   4      808.54      736.06     19.65 o 
  -5   3   4       76.18      142.45     13.42 o 
  -4   3   4      508.30      522.61     16.74 o 
  -3   3   4     1557.74     1527.38     24.06 o 
  -2   3   4     1511.32     1335.62     22.59 o 
  -1   3   4     1389.66     1411.09     19.41 o 
   0   3   4     4459.44     4957.69     82.71 o 
   1   3   4     3698.22     3682.60     49.22 o 
   2   3   4     2244.78     2117.69     27.45 o 
   3   3   4     2207.06     2112.38     43.39 o 
   4   3   4     2247.43     2030.07     43.31 o 
   5   3   4     1727.23     1654.70     38.49 o 
   6   3   4     1055.27     1040.71     31.42 o 
   7   3   4      823.28      707.90     49.62 o 
   8   3   4      559.24      535.69     41.88 o 
   9   3   4      439.27      391.00     25.79 o 
  10   3   4      101.72      124.08     21.91 o 
  -9   4   4        0.50        4.23     19.21 o 
  -8   4   4       31.71       40.44     17.84 o 
  -7   4   4       38.91       39.43     15.41 o 
  -6   4   4        8.96       19.11     12.83 o 
  -5   4   4      440.30      392.00     19.12 o 
  -4   4   4       43.54       59.49      9.55 o 
  -3   4   4      124.46      170.60      8.56 o 
  -2   4   4     1236.34     1278.78     23.16 o 
  -1   4   4       44.08       18.49      3.93 o 
   0   4   4      293.92      290.18     10.33 o 
   1   4   4       29.24       72.86     10.95 o 
   2   4   4      301.05      334.70     13.64 o 
   3   4   4       36.82       78.66      8.83 o 
   4   4   4       33.18       35.33      9.17 o 
   5   4   4       32.30      128.57     13.10 o 
   6   4   4       19.03      110.60     15.58 o 
   7   4   4        9.00       54.87     17.37 o 
   8   4   4        0.52       42.10     19.61 o 
   9   4   4       32.62       57.23     21.50 o 
  -8   5   4        4.84       13.74     24.50 o 
  -7   5   4      204.42      194.30     19.88 o 
  -6   5   4       27.79       58.91     14.82 o 
  -5   5   4      292.52      272.73     16.83 o 
  -4   5   4       53.28       79.35     11.62 o 
  -3   5   4      506.01      463.38     23.17 o 
  -2   5   4      268.81      270.63     11.55 o 
  -1   5   4     1708.54     1715.72     30.18 o 
   0   5   4      345.28      320.23     10.68 o 
   1   5   4     1443.88     1440.34     25.49 o 
   2   5   4      291.36      303.77     13.13 o 
   3   5   4     1627.69     1552.54     36.40 o 
   4   5   4      370.30      355.16     17.73 o 
   5   5   4      281.60      326.77     18.57 o 
   6   5   4      375.90      432.08     22.62 o 
   7   5   4      524.46      562.71     28.66 o 
   8   5   4      177.65      165.41     22.75 o 
  -7   6   4      826.61      832.98     33.49 o 
  -6   6   4      291.35      325.71     24.07 o 
  -5   6   4      844.15      736.19     42.87 o 
  -4   6   4      423.88      411.84     21.23 o 
  -3   6   4      751.00      745.63     25.01 o 
  -2   6   4      995.75      988.03     24.42 o 
  -1   6   4     1000.88      995.37     20.99 o 
   0   6   4      688.66      718.30     16.31 o 
   1   6   4      838.18      775.16     18.16 o 
   2   6   4      833.32      799.77     26.00 o 
   3   6   4      714.27      659.77     23.61 o 
   4   6   4      378.34      385.35     19.44 o 
   5   6   4      144.62      156.32     17.32 o 
   6   6   4       62.99       85.16     20.00 o 
   7   6   4       86.04       94.06     20.49 o 
  -6   7   4       14.38       55.92     18.30 o 
  -5   7   4       34.81       46.43     16.36 o 
  -4   7   4        2.19        0.14     13.77 o 
  -3   7   4        3.77       21.83     13.24 o 
  -2   7   4      230.55      221.42     13.89 o 
  -1   7   4       44.81       55.84      9.95 o 
   0   7   4        4.89        6.68      7.90 o 
   1   7   4       74.70       74.67     10.10 o 
   2   7   4      120.73      140.51     12.91 o 
   3   7   4        0.78        5.46     13.05 o 
   4   7   4       10.98       22.41     14.59 o 
   5   7   4        1.42       13.92     16.11 o 
   6   7   4        8.37       24.63     18.25 o 
  -4   8   4      264.86      298.22     28.97 o 
  -3   8   4      313.03      330.26     20.46 o 
  -2   8   4      408.99      401.16     18.96 o 
  -1   8   4      513.54      501.48     18.80 o 
   0   8   4      149.49      154.43     11.25 o 
   1   8   4      352.56      375.97     18.14 o 
   2   8   4       44.10       60.82     11.68 o 
   3   8   4      388.89      404.42     26.79 o 
   4   8   4       84.76       74.35     17.54 o 
 -10   1   5      435.32      434.63     19.95 o 
  -9   1   5      827.31      877.84     25.37 o 
  -8   1   5      479.06      521.94     19.51 o 
  -7   1   5      366.94      387.47     16.43 o 
  -6   1   5     2630.52     2535.72     43.43 o 
  -5   1   5     5403.04     5175.44     81.98 o 
  -4   1   5     3832.25     3657.37     44.53 o 
  -3   1   5     3168.93     2810.66     36.92 o 
  -2   1   5     9088.67     9726.40    123.55 o 
  -1   1   5    15823.80    17383.49    240.29 o 
   0   1   5    14795.39    16464.02    382.55 o 
   1   1   5    20557.27    21244.30    816.14 o 
   2   1   5       87.96      137.39     12.59 o 
   3   1   5     6817.60     6277.57    123.63 o 
   4   1   5     9313.08     8520.13    170.29 o 
   5   1   5     2911.60     2641.36     48.06 o 
   6   1   5     1194.49     1151.54     25.40 o 
   7   1   5     1372.29     1381.54     30.21 o 
   8   1   5      577.61      622.28     20.50 o 
   9   1   5      507.92      500.12     19.47 o 
  10   1   5      241.56      238.52     15.94 o 
 -10   2   5      134.35      130.56     19.34 o 
  -9   2   5       28.65       61.92     14.30 o 
  -8   2   5       87.35      106.22     13.45 o 
  -7   2   5       52.66      131.88     12.62 o 
  -6   2   5      739.35      692.04     19.41 o 
  -5   2   5       12.52       22.47      5.65 o 
  -4   2   5      214.87      268.49      7.95 o 
  -3   2   5      172.24      190.73      6.25 o 
  -2   2   5      377.22      439.72      7.65 o 
  -1   2   5     2820.08     3240.90     44.54 o 
   0   2   5        0.85       11.05      1.86 o 
   1   2   5       46.16       89.23      3.90 o 
   2   2   5     2068.04     2351.72     45.89 o 
   3   2   5      402.53      552.73     49.36 o 
   4   2   5      502.40      512.20     25.80 o 
   5   2   5      527.64      531.18     14.91 o 
   6   2   5      159.26      164.74      9.53 o 
   7   2   5      106.85      126.41     10.30 o 
   8   2   5      165.22      162.85     12.21 o 
   9   2   5        2.51        5.43     12.33 o 
  10   2   5       92.08       94.98     13.31 o 
 -10   3   5        9.34       44.84     20.25 o 
  -9   3   5        4.77       31.20     18.09 o 
  -8   3   5        4.25       27.60     10.78 o 
  -7   3   5      352.20      337.32     15.23 o 
  -6   3   5        2.86       -0.09      7.38 o 
  -5   3   5      750.26      725.27     16.33 o 
  -4   3   5      710.43      694.45     17.33 o 
  -3   3   5       22.43       61.54      5.96 o 
  -2   3   5      389.13      445.64      9.16 o 
  -1   3   5       12.30       10.97      2.72 o 
   0   3   5     1971.92     2117.25     31.71 o 
   1   3   5       48.63       71.75      6.05 o 
   2   3   5      360.91      325.48      7.40 o 
   3   3   5      380.79      350.31     13.57 o 
   4   3   5      965.78      950.57     33.16 o 
   5   3   5       75.98      116.43     16.86 o 
   6   3   5        3.23        9.14     12.74 o 
   7   3   5       57.82       52.98     16.17 o 
   8   3   5       60.17       67.81     18.54 o 
   9   3   5       21.30       39.71     19.62 o 
  -9   4   5        7.36       20.30     19.27 o 
  -8   4   5        5.67       -1.59     16.93 o 
  -7   4   5      104.66      130.00     16.97 o 
  -6   4   5      216.26      229.44     16.81 o 
  -5   4   5       26.37       43.50     11.08 o 
  -4   4   5       72.86      102.20     10.42 o 
  -3   4   5      271.80      293.84     11.86 o 
  -2   4   5        3.83       17.43      5.29 o 
  -1   4   5       15.52       16.32      4.00 o 
   0   4   5      173.82      193.50      8.59 o 
   1   4   5     1043.74     1163.84     20.43 o 
   2   4   5       76.89      108.94     11.17 o 
   3   4   5      104.61       86.68      9.00 o 
   4   4   5       14.11       20.22      9.32 o 
   5   4   5      208.46      242.40     15.35 o 
   6   4   5       76.22       99.61     15.29 o 
   7   4   5      244.19      253.98     20.72 o 
   8   4   5       89.10       78.49     25.12 o 
   9   4   5       69.97       54.98     22.39 o 
  -8   5   5        5.87       23.67     19.16 o 
  -7   5   5      237.49      233.61     20.31 o 
  -6   5   5      392.00      402.56     24.98 o 
  -5   5   5      574.78      529.43     22.93 o 
  -4   5   5      827.04      787.43     25.04 o 
  -3   5   5      770.25      753.08     22.94 o 
  -2   5   5      530.31      498.97     15.94 o 
  -1   5   5      244.88      267.00      9.87 o 
   0   5   5     2746.59     2738.36     39.69 o 
   1   5   5     1029.30     1036.30     20.10 o 
   2   5   5      243.25      262.07     11.37 o 
   3   5   5     2040.43     1843.22     41.52 o 
   4   5   5      383.84      392.07     18.76 o 
   5   5   5      719.09      744.05     26.74 o 
   6   5   5       24.71       22.06     15.50 o 
   7   5   5      208.68      200.38     21.13 o 
   8   5   5      141.90      155.36     31.19 o 
  -7   6   5       34.80       78.37     19.19 o 
  -6   6   5       24.11       32.88     16.40 o 
  -5   6   5       92.47      141.47     20.98 o 
  -4   6   5       17.74       15.86     12.10 o 
  -3   6   5       60.01       54.77     11.82 o 
  -2   6   5        2.30        0.97      8.49 o 
  -1   6   5       27.96       37.33      8.62 o 
   0   6   5        3.50        4.37      6.60 o 
   1   6   5        6.78       27.76      7.53 o 
   2   6   5        0.18       21.84      9.05 o 
   3   6   5        0.58       16.61     11.47 o 
   4   6   5       19.97       47.02     13.09 o 
   5   6   5       62.33      103.96     18.27 o 
   6   6   5       15.91       56.04     17.46 o 
   7   6   5        3.28       23.70     19.89 o 
  -6   7   5      729.60      713.66     45.11 o 
  -5   7   5      414.16      428.98     23.40 o 
  -4   7   5      356.62      317.35     19.72 o 
  -3   7   5      981.85      923.11     29.26 o 
  -2   7   5      767.56      750.38     26.68 o 
  -1   7   5     1192.67     1169.32     25.67 o 
   0   7   5     1210.87     1183.84     22.77 o 
   1   7   5      861.22      822.24     21.16 o 
   2   7   5      936.63      899.53     25.03 o 
   3   7   5      403.31      431.61     21.76 o 
   4   7   5     1006.88      998.81     40.57 o 
   5   7   5      261.60      303.59     26.10 o 
   6   7   5      412.69      381.52     43.14 o 
  -4   8   5       14.75       37.78     19.88 o 
  -3   8   5       13.74       37.60     18.57 o 
  -2   8   5       13.40       13.58     12.72 o 
  -1   8   5       11.35       20.06     10.76 o 
   0   8   5        9.83        6.15      9.34 o 
   1   8   5       28.28       33.45     10.98 o 
   2   8   5        1.34        9.68     11.12 o 
   3   8   5        5.57       30.72     15.43 o 
   4   8   5        1.39        1.12     16.43 o 
 -10   0   6       57.62       63.48     19.41 o 
  -9   0   6        6.25        6.92     16.34 o 
  -8   0   6     2553.15     2505.67     69.74 o 
  -7   0   6       19.34       16.11     12.07 o 
  -6   0   6     2023.97     1894.45     52.83 o 
  -5   0   6       63.96       48.33      8.89 o 
  -4   0   6     3993.28     3801.67     92.68 o 
  -3   0   6     8825.53     9319.78    140.20 o 
  -2   0   6     8362.44     8511.65    213.07 o 
  -1   0   6     5425.74     5485.10    128.23 o 
   0   0   6     9423.43    10262.93    185.55 o 
   1   0   6    16878.33    18713.51    638.44 o 
   2   0   6    17997.23    16934.98    398.01 o 
   3   0   6      517.05      347.59     13.43 o 
   4   0   6     4396.13     4018.14     98.65 o 
   5   0   6     3381.29     3275.56     82.65 o 
   6   0   6     4881.03     4690.58    116.44 o 
   7   0   6      791.19      823.23     30.91 o 
   8   0   6     1641.11     1728.76     51.93 o 
   9   0   6      577.71      641.83     30.38 o 
  10   0   6       57.41       71.91     19.31 o 
 -10   1   6       10.02       28.95     12.81 o 
  -9   1   6       73.72       91.93     16.04 o 
  -8   1   6      423.77      443.42     18.42 o 
  -7   1   6      147.04      162.50     13.16 o 
  -6   1   6      179.71      178.89      9.09 o 
  -5   1   6     1316.38     1290.94     32.96 o 
  -4   1   6      150.02      167.21      5.53 o 
  -3   1   6       10.31        9.97      2.33 o 
  -2   1   6     1389.60     1517.40     20.46 o 
  -1   1   6     1289.29     1542.59     29.69 o 
   0   1   6      529.76      663.38     18.80 o 
   1   1   6    13124.63    14521.05    419.32 o 
   2   1   6     1313.35     1280.22     55.05 o 
   3   1   6      481.83      566.46     47.03 o 
   4   1   6       88.49      279.31     12.14 o 
   5   1   6      200.27      257.99     22.46 o 
   6   1   6       62.30      124.42     13.26 o 
   7   1   6       55.27      165.90     18.21 o 
   8   1   6       40.92       97.76     11.17 o 
   9   1   6       11.03       95.27     12.48 o 
  10   1   6        8.62       66.00     13.65 o 
 -10   2   6        1.84       22.83     15.92 o 
  -9   2   6       85.65       82.95     13.56 o 
  -8   2   6       51.37       94.03     13.20 o 
  -7   2   6      748.08      744.30     24.71 o 
  -6   2   6       14.54       62.97      8.44 o 
  -5   2   6     1042.31      957.11     34.95 o 
  -4   2   6     1567.32     1566.67     20.40 o 
  -3   2   6     2046.09     2074.99     30.90 o 
  -2   2   6      688.14      646.10     10.28 o 
  -1   2   6     2757.85     3109.33     42.80 o 
   0   2   6     1898.56     2071.20     29.90 o 
   1   2   6      641.10      525.46      9.87 o 
   2   2   6     7880.01     8160.00    152.31 o 
   3   2   6     3618.44     3292.37    190.78 o 
   4   2   6       30.84       49.42     13.68 o 
   5   2   6     2349.54     2195.61     56.50 o 
   6   2   6     1267.54     1167.21     25.87 o 
   7   2   6      332.92      326.91     15.13 o 
   8   2   6      174.68      185.85     12.47 o 
   9   2   6      183.65      139.25     13.02 o 
  10   2   6      139.75      155.95     16.22 o 
 -10   3   6       67.26      100.86     27.34 o 
  -9   3   6      526.90      517.33     26.33 o 
  -8   3   6      560.45      564.30     21.43 o 
  -7   3   6      494.17      483.57     17.96 o 
  -6   3   6      538.96      508.74     17.25 o 
  -5   3   6     1821.78     1707.05     30.13 o 
  -4   3   6     1627.44     1461.32     25.51 o 
  -3   3   6     4321.11     4234.51     61.62 o 
  -2   3   6     1760.02     1822.21     28.61 o 
  -1   3   6       22.39       50.67      3.87 o 
   0   3   6     6289.59     6454.21     91.34 o 
   1   3   6     2008.82     1814.33     25.72 o 
   2   3   6     1101.71     1017.00     15.85 o 
   3   3   6       10.51       38.81      7.43 o 
   4   3   6      984.47      997.42     25.68 o 
   5   3   6      647.60      620.32     21.67 o 
   6   3   6       33.20       22.44     13.42 o 
   7   3   6      161.06      102.07     17.39 o 
   8   3   6        1.08      -17.27     17.27 o 
   9   3   6        5.20       21.14     19.55 o 
  -9   4   6       52.95       62.77     19.95 o 
  -8   4   6       35.56       21.16     25.04 o 
  -7   4   6       52.41      114.98     26.47 o 
  -6   4   6       61.30      102.01     16.84 o 
  -5   4   6        1.10       27.53     10.88 o 
  -4   4   6      796.84      695.15     21.59 o 
  -3   4   6      131.54      145.94     17.55 o 
  -2   4   6       40.07       91.02      6.84 o 
  -1   4   6      482.68      464.76     10.41 o 
   0   4   6      145.54      149.85      7.10 o 
   1   4   6       64.47       88.37      5.14 o 
   2   4   6     1039.71     1093.84     22.85 o 
   3   4   6       16.83       12.09      7.85 o 
   4   4   6      232.73      248.09     23.97 o 
   5   4   6       23.02       28.63     11.81 o 
   6   4   6      108.06      129.97     20.95 o 
   7   4   6       31.55       39.01     17.26 o 
   8   4   6        6.42      -18.71     18.71 o 
   9   4   6       32.43       39.16     22.15 o 
  -8   5   6      400.18      375.16     25.13 o 
  -7   5   6       88.96      130.43     18.45 o 
  -6   5   6      104.05      138.51     16.06 o 
  -5   5   6      607.64      597.60     42.84 o 
  -4   5   6      719.98      740.06     24.34 o 
  -3   5   6      592.26      642.66     21.44 o 
  -2   5   6      802.20      791.21     19.95 o 
  -1   5   6      486.30      519.96     12.32 o 
   0   5   6      108.29      132.51      7.39 o 
   1   5   6     1323.92     1357.23     24.28 o 
   2   5   6      444.35      446.06     15.09 o 
   3   5   6       25.75       73.70     10.67 o 
   4   5   6      124.45      170.03     16.02 o 
   5   5   6      284.07      379.64     40.09 o 
   6   5   6      110.99      136.54     17.78 o 
   7   5   6        8.82       44.79     18.61 o 
   8   5   6        0.69       17.77     20.66 o 
  -7   6   6      115.40      148.14     20.17 o 
  -6   6   6       18.74       20.43     16.28 o 
  -5   6   6      796.47      741.22     27.69 o 
  -4   6   6      348.62      338.65     18.16 o 
  -3   6   6      493.44      433.32     20.52 o 
  -2   6   6      642.11      622.51     19.17 o 
  -1   6   6     1011.91      972.74     23.55 o 
   0   6   6      106.17      119.66      9.25 o 
   1   6   6     2370.24     2295.55     38.26 o 
   2   6   6     1016.06      959.19     23.79 o 
   3   6   6      813.76      808.20     25.79 o 
   4   6   6      519.09      494.16     22.69 o 
   5   6   6      898.81      890.25     30.28 o 
   6   6   6      334.85      356.14     22.85 o 
   7   6   6      178.95      212.41     32.89 o 
  -6   7   6       79.99      139.99     23.23 o 
  -5   7   6      189.73      151.91     21.75 o 
  -4   7   6        8.10       12.33     14.11 o 
  -3   7   6       13.60       27.89     13.25 o 
  -2   7   6       54.79       47.76     13.14 o 
  -1   7   6        5.38        2.59      9.11 o 
   0   7   6        6.90       11.16      7.94 o 
   1   7   6      125.90      153.12     11.28 o 
   2   7   6       34.55       45.84     11.32 o 
   3   7   6       95.09      103.90     29.68 o 
   4   7   6       51.50       83.29     15.35 o 
   5   7   6        2.54       35.01     16.38 o 
   6   7   6        4.56       56.13     19.07 o 
  -4   8   6      302.07      336.32     35.68 o 
  -3   8   6      134.40      137.70     21.09 o 
  -2   8   6      227.90      242.37     19.29 o 
  -1   8   6      483.23      489.32     24.51 o 
   0   8   6      360.94      392.11     18.19 o 
   1   8   6      382.89      414.70     19.49 o 
   2   8   6      274.03      313.38     17.84 o 
   3   8   6      134.90      185.31     23.77 o 
   4   8   6      258.21      294.74     28.40 o 
 -10   1   7        0.14        6.05     12.75 o 
  -9   1   7        5.71       15.88     11.59 o 
  -8   1   7       48.49       80.39     15.91 o 
  -7   1   7       76.76       66.74      9.53 o 
  -6   1   7        1.97       48.04      7.05 o 
  -5   1   7       30.22       41.28      4.39 o 
  -4   1   7       21.09       42.82      3.30 o 
  -3   1   7      189.13      167.95      5.04 o 
  -2   1   7      456.04      504.46      8.21 o 
  -1   1   7     1862.26     2181.20     29.44 o 
   0   1   7     3146.46     3512.78     46.36 o 
   1   1   7      350.01      384.00     16.96 o 
   2   1   7     1118.88      968.55     17.87 o 
   3   1   7     1314.46     1121.10     29.81 o 
   4   1   7     2850.56     2620.26     53.32 o 
   5   1   7      262.70      236.76     10.35 o 
   6   1   7      525.90      527.86     16.53 o 
   7   1   7     1120.37     1104.28     26.19 o 
   8   1   7      284.12      306.77     15.09 o 
   9   1   7      214.43      247.37     19.36 o 
  10   1   7      272.50      245.37     16.32 o 
 -10   2   7      143.99      158.74     21.29 o 
  -9   2   7      140.57      162.21     19.37 o 
  -8   2   7      508.33      490.82     19.11 o 
  -7   2   7     1411.57     1379.75     32.04 o 
  -6   2   7     1905.29     1797.15     32.57 o 
  -5   2   7      697.83      609.78     18.54 o 
  -4   2   7     3998.06     3853.19     46.41 o 
  -3   2   7     2428.89     2282.02     28.97 o 
  -2   2   7     2372.06     2309.96     34.19 o 
  -1   2   7     9335.93    10123.53    169.96 o 
   0   2   7     1341.84     1203.21     20.43 o 
   1   2   7     6094.88     6126.54     87.16 o 
   2   2   7     1953.91     1789.95     35.79 o 
   3   2   7    11728.36    11325.88    220.93 o 
   4   2   7       58.72       72.29      7.73 o 
   5   2   7      883.19      893.65     21.25 o 
   6   2   7      672.10      689.43     28.31 o 
   7   2   7      668.13      681.07     37.36 o 
   8   2   7      235.71      235.56     13.48 o 
   9   2   7      122.05      127.11     15.97 o 
  10   2   7       27.24       34.66     12.58 o 
  -9   3   7       10.32       48.98     17.49 o 
  -8   3   7       29.27       69.06     26.32 o 
  -7   3   7       47.62       75.70     10.30 o 
  -6   3   7        0.67       27.79      8.03 o 
  -5   3   7       26.06       91.20      6.93 o 
  -4   3   7      530.71      490.75     14.11 o 
  -3   3   7        1.11       18.31      2.64 o 
  -2   3   7        6.99       49.05     19.11 o 
  -1   3   7       30.92       23.97      3.29 o 
   0   3   7        8.48       26.46      3.36 o 
   1   3   7      603.84      683.17     15.97 o 
   2   3   7       52.73      107.31      5.66 o 
   3   3   7      188.13      178.08      9.38 o 
   4   3   7      196.78      330.70     16.53 o 
   5   3   7      253.51      312.32     15.81 o 
   6   3   7       39.01       38.65     13.71 o 
   7   3   7       19.79       49.56     21.37 o 
   8   3   7        4.58       18.83     17.92 o 
   9   3   7       10.70        5.81     19.13 o 
  -9   4   7      312.38      281.01     28.30 o 
  -8   4   7      120.95      141.46     19.55 o 
  -7   4   7     1249.08     1233.42     36.38 o 
  -6   4   7      931.42      869.27     28.39 o 
  -5   4   7     1766.54     1569.12     38.11 o 
  -4   4   7     1330.69     1201.71     29.95 o 
  -3   4   7     3507.31     3286.80     59.33 o 
  -2   4   7     6643.82     6729.30    115.82 o 
  -1   4   7     3754.49     3700.16     47.74 o 
   0   4   7     3321.37     3292.29     45.25 o 
   1   4   7      459.87      417.83      9.94 o 
   2   4   7     6530.28     6313.80     93.45 o 
   3   4   7     2191.87     2162.25     38.70 o 
   4   4   7     1271.87     1243.59     31.15 o 
   5   4   7      929.23      884.96     27.09 o 
   6   4   7     1186.16     1205.79     53.33 o 
   7   4   7      558.09      582.36     28.20 o 
   8   4   7      230.68      171.50     21.92 o 
   9   4   7       98.40       42.76     21.31 o 
  -8   5   7      108.48      130.10     20.57 o 
  -7   5   7       76.27       94.34     27.15 o 
  -6   5   7        1.52       28.98     14.27 o 
  -5   5   7       10.86       36.28     12.35 o 
  -4   5   7      105.28      106.15     12.49 o 
  -3   5   7      741.09      707.82     36.08 o 
  -2   5   7       33.69       33.28      8.83 o 
  -1   5   7      133.35      129.29      6.73 o 
   0   5   7      342.03      382.18     13.56 o 
   1   5   7      106.54      120.10     12.52 o 
   2   5   7       34.12       56.34      8.16 o 
   3   5   7      871.00      845.97     24.77 o 
   4   5   7      148.61      167.98     14.68 o 
   5   5   7      204.44      258.37     17.81 o 
   6   5   7       66.07      105.04     16.95 o 
   7   5   7      101.19      128.98     20.06 o 
   8   5   7       50.47       54.47     21.30 o 
  -7   6   7       54.96       77.90     22.84 o 
  -6   6   7      262.47      298.89     20.93 o 
  -5   6   7      137.32      148.18     16.17 o 
  -4   6   7      263.20      308.92     20.47 o 
  -3   6   7       55.73       67.96     14.68 o 
  -2   6   7      214.37      260.03     16.36 o 
  -1   6   7      782.72      767.38     20.81 o 
   0   6   7      148.08      192.52      9.26 o 
   1   6   7      245.39      261.82     13.53 o 
   2   6   7      288.39      332.12     14.29 o 
   3   6   7      429.28      419.05     20.42 o 
   4   6   7      360.56      386.98     32.66 o 
   5   6   7        4.32       41.34     15.42 o 
   6   6   7       87.15       90.90     18.39 o 
   7   6   7       33.25       81.84     21.04 o 
  -6   7   7       72.32       60.95     22.80 o 
  -5   7   7       18.84       31.96     20.67 o 
  -4   7   7       20.92       25.51     17.10 o 
  -3   7   7       41.35       43.24     23.03 o 
  -2   7   7       69.52       60.05     13.30 o 
  -1   7   7       57.62       72.36     10.12 o 
   0   7   7      285.24      302.78     11.89 o 
   1   7   7       70.89      104.53     10.41 o 
   2   7   7      124.57      153.98     15.64 o 
   3   7   7      399.87      443.02     26.51 o 
   4   7   7       72.14      101.43     18.68 o 
   5   7   7       90.70      100.70     17.62 o 
   6   7   7      169.40      228.13     22.08 o 
  -4   8   7      209.95      270.90     40.35 o 
  -3   8   7       43.31       46.14     19.06 o 
  -2   8   7       30.34       41.22     15.58 o 
  -1   8   7       67.16       92.81     15.92 o 
   0   8   7       82.99       96.19     16.06 o 
   1   8   7       64.83       52.28     19.89 o 
   2   8   7       26.96       33.46     20.00 o 
   3   8   7       82.90       95.50     32.16 o 
 -10   0   8       89.56       97.33     19.86 o 
  -9   0   8      585.93      576.09     30.84 o 
  -8   0   8       83.14      126.87     17.29 o 
  -7   0   8      510.32      496.77     26.10 o 
  -6   0   8      170.89      205.99     15.15 o 
  -5   0   8     2111.78     2007.36     42.66 o 
  -4   0   8     1134.05     1223.02     24.10 o 
  -3   0   8     3961.23     4390.58     67.23 o 
  -2   0   8      125.39      202.53      9.81 o 
  -1   0   8      356.93      406.24      8.55 o 
   0   0   8     1307.14     1396.55     26.41 o 
   1   0   8      729.77      807.63     22.34 o 
   2   0   8     2079.09     2057.01     51.04 o 
   3   0   8     1787.25     1845.79     57.85 o 
   4   0   8      502.41      562.09     20.29 o 
   5   0   8       67.91       62.67     11.63 o 
   6   0   8       83.43       82.72     12.10 o 
   7   0   8       26.34       10.12     12.55 o 
   8   0   8       91.84       80.78     19.35 o 
   9   0   8      155.33      117.32     18.93 o 
  10   0   8       12.33       29.85     25.44 o 
 -10   1   8       23.76       28.71     13.25 o 
  -9   1   8       11.36       29.09     11.89 o 
  -8   1   8      185.32      234.55     15.50 o 
  -7   1   8        5.27       46.76     12.16 o 
  -6   1   8     2252.83     2229.63     68.83 o 
  -5   1   8       21.12       54.36      6.66 o 
  -4   1   8     3043.98     3124.68     36.31 o 
  -3   1   8       41.58       70.55      4.69 o 
  -2   1   8      704.88      694.31     10.07 o 
  -1   1   8     2179.84     2313.19     31.30 o 
   0   1   8     2620.76     2858.17     37.91 o 
   1   1   8     1368.84     1346.26     28.78 o 
   2   1   8     1014.70      932.52     21.34 o 
   3   1   8     3915.13     3619.45    148.32 o 
   4   1   8      826.58      740.11     16.89 o 
   5   1   8      188.66      162.61     17.06 o 
   6   1   8      782.88      743.97     19.72 o 
   7   1   8       44.22       86.51     10.11 o 
   8   1   8      168.41      165.66     12.66 o 
   9   1   8      153.31      161.64     13.66 o 
  10   1   8       87.58      124.43     18.76 o 
 -10   2   8      130.12      127.42     14.71 o 
  -9   2   8       85.71      106.51     13.73 o 
  -8   2   8      122.47      138.71     12.76 o 
  -7   2   8      275.00      304.21     15.24 o 
  -6   2   8       73.88      120.15      8.64 o 
  -5   2   8      132.53      163.39     11.07 o 
  -4   2   8     1196.93     1264.35     18.57 o 
  -3   2   8       74.41       89.11      3.95 o 
  -2   2   8       16.57       23.39      2.97 o 
  -1   2   8     3194.59     3667.84     50.50 o 
   0   2   8      609.53      620.50     10.72 o 
   1   2   8      137.35      206.90      5.95 o 
   2   2   8     1921.36     2028.34     40.05 o 
   3   2   8      901.86     1147.46     29.09 o 
   4   2   8       71.57       78.20     11.45 o 
   5   2   8       34.84       83.52     12.09 o 
   6   2   8       46.87       90.31      8.59 o 
   7   2   8        6.46       75.71      9.89 o 
   8   2   8        0.50       50.08     10.90 o 
   9   2   8       17.76       30.25     11.90 o 
  10   2   8       16.96       31.15     12.36 o 
  -9   3   8      158.37      158.56     14.01 o 
  -8   3   8      623.00      590.82     22.13 o 
  -7   3   8      389.18      414.15     16.94 o 
  -6   3   8      787.10      790.89     20.97 o 
  -5   3   8     3094.44     2873.93     47.08 o 
  -4   3   8     1285.91     1174.10     19.94 o 
  -3   3   8     3339.37     3166.84     46.26 o 
  -2   3   8     5554.99     5592.12     71.15 o 
  -1   3   8     4728.69     5070.13     60.60 o 
   0   3   8     5744.29     6081.24     75.04 o 
   1   3   8     6152.18     6044.18     73.69 o 
   2   3   8     4223.73     4019.56     61.84 o 
   3   3   8      919.26      794.58     20.49 o 
   4   3   8     7711.72     7505.67    143.10 o 
   5   3   8     2051.88     2145.57     47.68 o 
   6   3   8      768.88      774.63     33.51 o 
   7   3   8      955.10      825.17     56.73 o 
   8   3   8      857.28      780.12     59.36 o 
   9   3   8      323.79      284.43     24.18 o 
  -9   4   8        6.74       10.25     19.10 o 
  -8   4   8       45.62       43.69     17.63 o 
  -7   4   8      107.58      131.40     17.09 o 
  -6   4   8       25.28       36.28     22.14 o 
  -5   4   8      116.34      155.41     13.23 o 
  -4   4   8        3.43       13.05      8.69 o 
  -3   4   8      337.37      309.16     14.69 o 
  -2   4   8       17.47       23.28      5.32 o 
  -1   4   8        1.55       13.94      4.47 o 
   0   4   8        9.44       24.82      3.97 o 
   1   4   8       75.98      101.40      6.08 o 
   2   4   8      547.76      595.29     23.04 o 
   3   4   8       16.45       88.78     18.46 o 
   4   4   8       68.85      163.05     26.91 o 
   5   4   8        4.48       73.89     12.73 o 
   6   4   8       24.13      138.48     16.64 o 
   7   4   8       10.36       91.56     18.70 o 
   8   4   8       16.04       38.06     19.92 o 
   9   4   8        0.73        9.17     31.85 o 
  -8   5   8       58.43      104.21     66.78 o 
  -7   5   8      410.98      444.60     24.21 o 
  -6   5   8      188.87      181.08     17.15 o 
  -5   5   8      493.51      484.54     22.95 o 
  -4   5   8     1034.02      925.15     27.13 o 
  -3   5   8     2089.67     1898.40     42.38 o 
  -2   5   8      378.59      371.87     16.78 o 
  -1   5   8     1887.47     1876.18     35.70 o 
   0   5   8     2848.05     2732.98     39.59 o 
   1   5   8     1527.60     1471.56     25.90 o 
   2   5   8      329.01      347.15     14.80 o 
   3   5   8     2191.43     2120.47     46.26 o 
   4   5   8      715.52      701.17     24.07 o 
   5   5   8     1081.67     1096.40     32.01 o 
   6   5   8      465.27      443.79     23.59 o 
   7   5   8      353.73      386.18     30.44 o 
   8   5   8      135.16      152.86     23.20 o 
  -7   6   8       30.18       52.68     22.20 o 
  -6   6   8      264.27      265.07     50.28 o 
  -5   6   8       54.24       62.98     17.28 o 
  -4   6   8       13.14       32.79     12.58 o 
  -3   6   8      612.54      554.41     22.03 o 
  -2   6   8      146.51      159.74     13.14 o 
  -1   6   8       25.40       19.32      7.77 o 
   0   6   8      619.82      599.27     14.77 o 
   1   6   8      130.47      129.58      9.30 o 
   2   6   8        3.74        9.11      9.05 o 
   3   6   8        2.36       23.90     11.74 o 
   4   6   8       23.45       23.78     14.23 o 
   5   6   8      105.73      111.68     26.99 o 
   6   6   8        5.42       27.71     17.27 o 
   7   6   8        1.37       18.12     20.07 o 
  -6   7   8       12.11       51.47     20.95 o 
  -5   7   8       26.31       31.62     18.74 o 
  -4   7   8       28.99       58.24     17.82 o 
  -3   7   8       30.70       28.42     16.27 o 
  -2   7   8       18.22       15.22     27.17 o 
  -1   7   8       40.32       14.12     16.54 o 
   0   7   8        0.10       15.66     12.53 o 
   1   7   8      124.57      141.48     12.80 o 
   2   7   8       17.64       11.32     10.73 o 
   3   7   8        4.14       11.68     13.48 o 
   4   7   8        0.87       10.86     14.30 o 
   5   7   8       27.30       12.66     16.38 o 
   6   7   8        0.14       36.75     18.53 o 
  -3   8   8        1.53        4.45     17.94 o 
  -2   8   8        9.25        9.37     14.86 o 
  -1   8   8      105.05       98.12     16.39 o 
   0   8   8        8.35       20.98     14.73 o 
   1   8   8        0.65       -2.58     19.24 o 
   2   8   8        5.83       19.90     19.49 o 
   3   8   8      200.05      100.83     32.96 o 
 -10   1   9      166.41      171.04     15.48 o 
  -9   1   9      172.07      234.49     25.01 o 
  -8   1   9      603.81      639.03     21.28 o 
  -7   1   9     1595.10     1574.46     59.07 o 
  -6   1   9     1663.27     1734.86     60.17 o 
  -5   1   9     1188.57     1165.98     26.23 o 
  -4   1   9     2192.49     2113.61     25.52 o 
  -3   1   9     6495.84     6754.00     76.33 o 
  -2   1   9     9272.14    10177.42    122.96 o 
  -1   1   9     1227.34      978.82     13.34 o 
   0   1   9     1622.29     1612.53     23.35 o 
   1   1   9     9280.18     9836.48    152.27 o 
   2   1   9     1682.27     1532.32     24.48 o 
   3   1   9     5338.07     5159.64    183.39 o 
   4   1   9       68.34       91.88     14.87 o 
   5   1   9     1752.76     1605.99     31.57 o 
   6   1   9      672.17      676.06     19.58 o 
   7   1   9      329.14      289.72     14.01 o 
   8   1   9       36.02       47.10     10.88 o 
   9   1   9       88.60       80.30     12.65 o 
  10   1   9       17.74       20.13     11.26 o 
 -10   2   9        5.26       46.20     13.93 o 
  -9   2   9       22.90       52.03     20.38 o 
  -8   2   9        5.02       21.87     11.29 o 
  -7   2   9      120.82      123.89     11.08 o 
  -6   2   9      276.38      283.30     13.29 o 
  -5   2   9      525.03      532.95     13.00 o 
  -4   2   9      613.45      556.04     10.50 o 
  -3   2   9      744.28      839.11     12.57 o 
  -2   2   9      351.18      327.16      7.53 o 
  -1   2   9      956.69      943.91     13.92 o 
   0   2   9     3342.98     3742.30     47.94 o 
   1   2   9     2807.90     2881.07     48.11 o 
   2   2   9     1385.89     1309.96     21.36 o 
   3   2   9     1761.98     1693.73     36.60 o 
   4   2   9     1799.09     1658.00     37.57 o 
   5   2   9     1347.15     1313.55     59.62 o 
   6   2   9      583.28      598.13     17.99 o 
   7   2   9      419.43      397.99     18.32 o 
   8   2   9      266.85      268.15     15.27 o 
   9   2   9      274.86      273.37     23.38 o 
  10   2   9      152.70      113.44     18.92 o 
  -9   3   9        0.65      -11.86     11.86 o 
  -8   3   9      355.09      322.16     16.42 o 
  -7   3   9       85.65      115.47     11.08 o 
  -6   3   9        4.60       14.27      8.11 o 
  -5   3   9      113.03      130.20     10.64 o 
  -4   3   9        2.55        3.01      4.60 o 
  -3   3   9      462.24      483.40     11.00 o 
  -2   3   9       50.52       64.38      3.75 o 
  -1   3   9       11.46       26.94      4.00 o 
   0   3   9     1348.55     1568.84     25.59 o 
   1   3   9       23.11       50.45      4.50 o 
   2   3   9     1347.32     1372.77     44.45 o 
   3   3   9      149.16      139.36     10.43 o 
   4   3   9      519.20      799.88     79.31 o 
   5   3   9      451.06      495.88     29.91 o 
   6   3   9      505.35      475.14     31.11 o 
   7   3   9        7.78       30.48     21.69 o 
   8   3   9       14.72      102.89     25.10 o 
   9   3   9        4.24       63.95     20.04 o 
  -9   4   9       92.46       89.11     26.94 o 
  -8   4   9       18.09       33.26     17.20 o 
  -7   4   9       35.05       38.17     14.87 o 
  -6   4   9       37.54       62.20     17.01 o 
  -5   4   9      923.68      852.84     26.51 o 
  -4   4   9       36.39       46.94      9.56 o 
  -3   4   9      870.84      800.18     18.56 o 
  -2   4   9     1589.69     1638.93     28.43 o 
  -1   4   9     2155.91     2172.67     32.59 o 
   0   4   9     1810.13     1816.05     23.48 o 
   1   4   9      914.31      845.12     14.72 o 
   2   4   9     2045.24     1879.33     27.57 o 
   3   4   9     1029.12      942.94     20.34 o 
   4   4   9      924.27     1003.30     27.22 o 
   5   4   9     1200.10     1200.02     50.33 o 
   6   4   9     1044.14     1093.53     34.24 o 
   7   4   9      705.74      686.11     29.96 o 
   8   4   9      233.01      176.84     22.53 o 
   9   4   9      192.82      175.14     23.91 o 
  -8   5   9       92.94       58.24     72.52 o 
  -7   5   9      479.84      505.90     53.26 o 
  -6   5   9      234.52      251.43     21.89 o 
  -5   5   9      195.56      204.14     15.93 o 
  -4   5   9      507.18      448.12     20.14 o 
  -3   5   9      216.27      213.74     13.32 o 
  -2   5   9      200.91      201.13     12.24 o 
  -1   5   9     1470.14     1513.07     30.26 o 
   0   5   9      889.17      930.31     18.97 o 
   1   5   9       75.26      113.84      7.62 o 
   2   5   9      985.10      903.63     21.51 o 
   3   5   9      112.76      140.92     12.11 o 
   4   5   9      291.50      330.23     17.09 o 
   5   5   9       19.99       90.92     21.14 o 
   6   5   9       15.82       52.77     14.36 o 
   7   5   9       65.01      126.79     21.34 o 
   8   5   9       41.52       73.28     21.99 o 
  -7   6   9        8.12       27.46     31.02 o 
  -6   6   9      293.55      313.87     25.56 o 
  -5   6   9       29.45       54.34     16.93 o 
  -4   6   9      351.80      377.01     23.26 o 
  -3   6   9        6.71       -0.13     13.61 o 
  -2   6   9      289.34      275.11     19.35 o 
  -1   6   9       39.00       33.48      9.30 o 
   0   6   9       60.29       81.22      7.39 o 
   1   6   9      275.43      308.43     11.86 o 
   2   6   9      176.65      169.20     11.77 o 
   3   6   9      209.49      233.93     15.22 o 
   4   6   9      151.90      167.73     25.31 o 
   5   6   9       51.52       57.44     15.72 o 
   6   6   9       40.79       57.81     18.00 o 
   7   6   9       27.10       65.51     20.91 o 
  -6   7   9      424.71      507.21     49.52 o 
  -5   7   9       99.82      102.00     20.07 o 
  -4   7   9      457.77      431.54     42.79 o 
  -3   7   9      580.10      552.24     40.48 o 
  -2   7   9      850.56      859.70     34.01 o 
  -1   7   9      330.71      375.98     20.06 o 
   0   7   9      343.65      401.42     20.11 o 
   1   7   9      536.70      548.96     30.41 o 
   2   7   9      478.10      425.12     34.87 o 
   3   7   9      177.05      162.03     31.06 o 
   4   7   9      179.15      146.46     32.15 o 
   5   7   9      193.28      166.41     25.14 o 
  -3   8   9        2.34       34.42     18.51 o 
  -2   8   9        5.23        6.02     14.81 o 
  -1   8   9        1.98        1.48     14.50 o 
   0   8   9      180.90      192.17     18.09 o 
   1   8   9       21.40        6.56     19.55 o 
   2   8   9        6.84        0.99     19.49 o 
   3   8   9       12.31       27.34     31.84 o 
 -10   0  10      185.80      208.88     23.31 o 
  -9   0  10      875.02      878.44     37.13 o 
  -8   0  10      468.23      522.14     35.15 o 
  -7   0  10      229.88      234.52     18.02 o 
  -6   0  10     3174.52     3143.11     64.01 o 
  -5   0  10     3357.85     3080.99     55.79 o 
  -4   0  10     9154.40     9424.64    142.86 o 
  -3   0  10      653.99      426.69     11.15 o 
  -2   0  10    13881.70    14676.40    239.90 o 
  -1   0  10    13395.96    14412.26    257.36 o 
   0   0  10     7430.83     7413.38    133.35 o 
   1   0  10     5897.14     5717.21    116.37 o 
   2   0  10     4893.92     4525.69    108.87 o 
   3   0  10     4728.74     4264.56    103.68 o 
   4   0  10     5644.10     5297.73    128.73 o 
   5   0  10     5234.19     4955.35    121.85 o 
   6   0  10      559.09      551.26     24.05 o 
   7   0  10     1091.81     1078.14     61.14 o 
   8   0  10     1424.26     1323.21     56.72 o 
   9   0  10       79.06      109.73     21.94 o 
  10   0  10      113.28       92.31     19.52 o 
 -10   1  10       40.46       44.53     13.66 o 
  -9   1  10       59.87       61.09     12.69 o 
  -8   1  10       10.59       37.00     10.78 o 
  -7   1  10      193.30      249.72     13.11 o 
  -6   1  10        9.59       11.94      5.44 o 
  -5   1  10      190.07      217.16      6.92 o 
  -4   1  10      699.86      777.37     11.29 o 
  -3   1  10      787.48      936.66     15.59 o 
  -2   1  10      231.83      275.92      5.87 o 
  -1   1  10     1396.44     1700.42     25.07 o 
   0   1  10       85.50      113.50      3.07 o 
   1   1  10      676.49      783.44     17.05 o 
   2   1  10      298.42      335.18     11.64 o 
   3   1  10        1.91      137.96     37.76 o 
   4   1  10      519.05      425.16     18.05 o 
   5   1  10        1.61      121.83      8.30 o 
   6   1  10       67.94      151.68     10.95 o 
   7   1  10       52.28      108.48     10.57 o 
   8   1  10        8.95       24.02     10.68 o 
   9   1  10        2.45       40.04     11.86 o 
  10   1  10       25.06       41.90     13.48 o 
 -10   2  10      151.17      158.38     19.02 o 
  -9   2  10      200.88      202.78     15.22 o 
  -8   2  10      160.24      193.62     13.76 o 
  -7   2  10      279.78      305.06     20.24 o 
  -6   2  10     1474.71     1422.77     29.81 o 
  -5   2  10     1887.89     1906.65     29.81 o 
  -4   2  10      343.52      348.21      9.37 o 
  -3   2  10     2573.43     2661.63     33.64 o 
  -2   2  10      419.21      391.13      7.98 o 
  -1   2  10     6951.26     7818.91     99.88 o 
   0   2  10     3573.35     3445.88     41.59 o 
   1   2  10     1494.64     1488.08     30.81 o 
   2   2  10     3346.94     3333.04     46.74 o 
   3   2  10     1447.46     1252.14     33.29 o 
   4   2  10     2980.37     2910.81     99.15 o 
   5   2  10      224.13      270.25     16.09 o 
   6   2  10      605.79      618.92     22.30 o 
   7   2  10      333.19      340.11     15.90 o 
   8   2  10      308.40      311.21     15.91 o 
   9   2  10      151.61      153.94     13.35 o 
  10   2  10       84.04      102.50     19.02 o 
  -9   3  10       98.09       97.83     24.71 o 
  -8   3  10       23.03       22.11     11.05 o 
  -7   3  10       42.69       50.91     10.16 o 
  -6   3  10      453.51      471.49     16.99 o 
  -5   3  10      321.01      332.82     12.32 o 
  -4   3  10      205.75      233.22      8.53 o 
  -3   3  10       50.56       83.40      5.13 o 
  -2   3  10       38.04       32.53      3.49 o 
  -1   3  10        1.10       10.09      2.47 o 
   0   3  10       11.68       24.51      2.58 o 
   1   3  10      281.71      332.57      7.56 o 
   2   3  10      406.39      394.93     10.04 o 
   3   3  10      145.31      112.40      8.37 o 
   4   3  10      166.07      192.36     11.96 o 
   5   3  10      921.58      971.72     28.33 o 
   6   3  10      389.41      450.98     29.53 o 
   7   3  10       44.64       44.65     29.42 o 
   8   3  10      150.53      117.39     25.67 o 
   9   3  10       95.71      110.85     27.21 o 
  -9   4  10        3.80      -24.24     24.24 o 
  -8   4  10      131.61      132.83     24.56 o 
  -7   4  10       24.27       43.55     14.84 o 
  -6   4  10       61.40       88.62     13.87 o 
  -5   4  10      108.07      156.56     13.39 o 
  -4   4  10       21.27       61.95     10.18 o 
  -3   4  10      299.72      312.41     13.45 o 
  -2   4  10      104.41      126.83      9.81 o 
  -1   4  10        3.05       14.08      4.75 o 
   0   4  10      321.93      354.60      7.86 o 
   1   4  10      448.41      458.47     10.59 o 
   2   4  10        5.76       30.35      4.43 o 
   3   4  10       20.12       44.70      6.54 o 
   4   4  10      567.57      509.51     17.71 o 
   5   4  10      153.16      192.03     35.75 o 
   6   4  10      389.73      333.06     23.57 o 
   7   4  10        6.13       46.95     35.38 o 
   8   4  10        3.35        2.36     19.47 o 
   9   4  10        5.95       28.96     23.67 o 
  -8   5  10       26.01       47.52     23.70 o 
  -7   5  10       16.12       30.34     20.05 o 
  -6   5  10      290.52      297.64     23.29 o 
  -5   5  10        7.08        7.22     19.71 o 
  -4   5  10       66.14       78.78     14.48 o 
  -3   5  10       92.18       97.49     13.79 o 
  -2   5  10       24.08       27.29      8.96 o 
  -1   5  10        0.63       12.60      6.06 o 
   0   5  10       16.24       30.52      5.15 o 
   1   5  10      248.48      219.17      8.36 o 
   2   5  10       26.33       61.70      8.26 o 
   3   5  10       20.13       43.34     11.49 o 
   4   5  10      141.45      125.11     13.28 o 
   5   5  10       85.57      107.79     10.21 o 
   6   5  10       37.58       67.74     11.52 o 
   7   5  10       73.99       81.59     14.20 o 
   8   5  10       38.92       28.33     21.13 o 
  -7   6  10      105.58      143.64     24.20 o 
  -6   6  10      382.20      351.75     39.71 o 
  -5   6  10     1129.58     1008.40     38.01 o 
  -4   6  10      235.25      249.28     20.93 o 
  -3   6  10      431.88      424.31     24.86 o 
  -2   6  10     1341.06     1253.44     39.97 o 
  -1   6  10     1198.78     1182.88     32.11 o 
   0   6  10      694.63      750.68     24.47 o 
   1   6  10     1800.10     1689.06     39.82 o 
   2   6  10     1184.46     1095.11     25.82 o 
   3   6  10      443.41      439.57     20.58 o 
   4   6  10      636.87      652.60     24.68 o 
   5   6  10      417.22      413.59     35.86 o 
   6   6  10      235.40      259.39     23.86 o 
   7   6  10      140.96      146.07     22.01 o 
  -5   7  10       11.76       33.62     18.64 o 
  -4   7  10       60.52       62.50     18.43 o 
  -3   7  10        0.17       12.66     15.96 o 
  -2   7  10       56.23       70.72     17.01 o 
  -1   7  10        6.13       13.66     13.04 o 
   0   7  10       30.97       48.06     13.43 o 
   1   7  10       74.64       82.88     27.35 o 
   2   7  10       14.31       51.30     17.85 o 
   3   7  10       18.57       46.10     27.42 o 
   4   7  10        5.31       36.89     29.66 o 
   5   7  10       23.97       50.68     32.11 o 
  -3   8  10      278.07      279.22     29.69 o 
  -2   8  10      472.60      484.91     24.56 o 
  -1   8  10      302.16      332.56     20.83 o 
   0   8  10      436.80      415.60     22.21 o 
   1   8  10      317.03      393.35     29.26 o 
   2   8  10       34.24       53.90     30.84 o 
   3   8  10      736.17      677.78     52.13 o 
 -10   1  11      112.76      150.65     13.92 o 
  -9   1  11       41.09       56.82     12.88 o 
  -8   1  11      282.00      289.16     15.29 o 
  -7   1  11      950.95      994.09     27.86 o 
  -6   1  11       36.22       36.28      5.88 o 
  -5   1  11     1117.41     1083.75     15.21 o 
  -4   1  11     2820.64     2755.48     29.35 o 
  -3   1  11     3893.66     4026.80     44.64 o 
  -2   1  11     3637.67     3724.43     43.54 o 
  -1   1  11     2948.78     2810.02     33.03 o 
   0   1  11     3913.79     3904.15     44.62 o 
   1   1  11     5511.88     5388.21     83.25 o 
   2   1  11     4903.59     4702.07     73.13 o 
   3   1  11     4491.71     4078.23    163.75 o 
   4   1  11     1206.36     1059.36     24.95 o 
   5   1  11     2508.25     2333.74     43.44 o 
   6   1  11     2296.90     2197.26     42.35 o 
   7   1  11     1073.86     1096.48     26.40 o 
   8   1  11      190.89      206.08     13.63 o 
   9   1  11      558.05      558.14     25.41 o 
  10   1  11      169.46      172.53     15.35 o 
 -10   2  11       49.55       56.10     14.34 o 
  -9   2  11      304.55      314.44     17.67 o 
  -8   2  11      686.74      649.69     22.20 o 
  -7   2  11      438.52      434.46     17.71 o 
  -6   2  11       11.98       25.13      8.20 o 
  -5   2  11     1486.14     1463.93     24.24 o 
  -4   2  11     2271.33     2415.09     32.75 o 
  -3   2  11      192.03      179.42      4.98 o 
  -2   2  11      711.97      695.00     14.52 o 
  -1   2  11     1646.58     1688.12     25.43 o 
   0   2  11     1897.65     1890.30     23.60 o 
   1   2  11     2369.74     2525.13     38.47 o 
   2   2  11       97.76      129.69      5.74 o 
   3   2  11      243.46      312.49     11.11 o 
   4   2  11      120.35      150.45     12.04 o 
   5   2  11     1649.66     1515.83     43.85 o 
   6   2  11       40.73       64.39      8.84 o 
   7   2  11       81.82       92.91     11.79 o 
   8   2  11        0.34       36.42     11.10 o 
   9   2  11       12.73       32.81     11.74 o 
  -9   3  11       27.87       25.89     23.54 o 
  -8   3  11      160.35      176.47     13.61 o 
  -7   3  11       71.34       87.55     12.20 o 
  -6   3  11       85.63      148.38     10.48 o 
  -5   3  11       55.43       62.23      6.39 o 
  -4   3  11      101.31      121.41      6.59 o 
  -3   3  11      175.07      191.03     11.19 o 
  -2   3  11       31.32       37.49      4.11 o 
  -1   3  11        5.22        5.54      2.77 o 
   0   3  11      500.40      542.52      7.77 o 
   1   3  11      697.33      616.56     14.76 o 
   2   3  11      271.12      243.65      8.61 o 
   3   3  11        9.18       14.66      5.00 o 
   4   3  11      745.97      686.08     21.24 o 
   5   3  11       53.47       40.19     15.92 o 
   6   3  11      170.13      242.60     29.22 o 
   7   3  11       11.66        3.52     28.90 o 
   8   3  11       33.41       21.96     24.92 o 
   9   3  11       26.81       44.66     20.12 o 
  -9   4  11      125.04      123.80     27.63 o 
  -8   4  11      404.09      438.16     59.45 o 
  -7   4  11      122.55      113.54     21.04 o 
  -6   4  11      379.61      432.81     26.93 o 
  -5   4  11      958.77      964.40     41.19 o 
  -4   4  11     2209.58     2157.28     56.66 o 
  -3   4  11      750.07      760.39     21.79 o 
  -2   4  11      698.90      686.13     18.99 o 
  -1   4  11      346.86      346.45      9.45 o 
   0   4  11      572.63      556.86     10.75 o 
   1   4  11     1611.63     1619.18     22.27 o 
   2   4  11      881.67      898.68     15.70 o 
   3   4  11       51.81       48.74      6.78 o 
   4   4  11      735.07      707.37     25.98 o 
   5   4  11      346.63      336.30     38.61 o 
   6   4  11      187.14      231.48     36.61 o 
   7   4  11      160.66      162.52     20.92 o 
   8   4  11       34.13        5.96     19.67 o 
  -8   5  11       32.90      -13.99     22.05 o 
  -7   5  11      220.80      208.35     24.28 o 
  -6   5  11       44.72       75.51     18.33 o 
  -5   5  11       79.43       65.01     16.06 o 
  -4   5  11      202.92      218.59     17.98 o 
  -3   5  11     1040.16     1053.75     51.98 o 
  -2   5  11      105.30      108.01     14.12 o 
  -1   5  11      903.99      873.69     24.48 o 
   0   5  11     1053.60     1056.62     23.75 o 
   1   5  11      196.78      235.32      8.51 o 
   2   5  11     1279.84     1257.90     26.74 o 
   3   5  11      437.78      414.69     18.68 o 
   4   5  11      344.46      351.71     17.53 o 
   5   5  11      234.66      231.90     13.27 o 
   6   5  11      172.43      190.68     21.28 o 
   7   5  11       82.41       98.21     14.90 o 
   8   5  11      173.63      165.19     23.76 o 
  -7   6  11       35.52       40.71     26.12 o 
  -6   6  11        3.90        2.38     18.35 o 
  -5   6  11       85.49      141.63     20.84 o 
  -4   6  11       91.79      114.85     17.35 o 
  -3   6  11       55.26       74.44     15.57 o 
  -2   6  11        1.58      -10.70     12.75 o 
  -1   6  11      156.42      159.81     14.48 o 
   0   6  11      370.75      367.37     18.74 o 
   1   6  11        7.95       22.25     10.87 o 
   2   6  11       39.98       63.04     15.37 o 
   3   6  11       24.81       25.05     22.96 o 
   4   6  11        3.53       48.07     26.31 o 
   5   6  11       12.53       59.35     21.43 o 
   6   6  11       20.39       69.94     24.06 o 
   7   6  11       10.68       52.51     27.72 o 
  -5   7  11       63.54       93.09     20.47 o 
  -4   7  11      573.83      503.08     41.88 o 
  -3   7  11      144.43      142.04     19.82 o 
  -2   7  11      621.40      597.14     25.27 o 
  -1   7  11      476.76      455.99     22.13 o 
   0   7  11      802.30      756.92     26.49 o 
   1   7  11      177.46      216.43     22.23 o 
   2   7  11      972.93      950.45     38.57 o 
   3   7  11      460.79      445.76     43.11 o 
   4   7  11      224.30      257.79     36.44 o 
   5   7  11      433.76      450.79     45.04 o 
  -3   8  11        4.94       32.05     15.75 o 
  -2   8  11       96.34       96.21     16.76 o 
  -1   8  11        9.71        9.57     14.77 o 
   0   8  11       34.58       48.16     15.46 o 
   1   8  11        0.47       11.43     20.80 o 
   2   8  11       53.62       79.00     33.16 o 
   3   8  11        3.47       50.59     32.38 o 
 -10   0  12        7.11       15.36     19.50 o 
  -9   0  12       14.26       24.69     20.16 o 
  -8   0  12        8.88        8.77     15.76 o 
  -7   0  12      176.74      156.94     16.83 o 
  -6   0  12      319.03      303.06     17.87 o 
  -5   0  12       71.01      100.69      8.26 o 
  -4   0  12      651.83      651.68     14.10 o 
  -3   0  12       34.38       91.41      5.55 o 
  -2   0  12     5318.21     6032.50    105.82 o 
  -1   0  12       32.41       38.44      2.74 o 
   0   0  12     4268.24     4841.07     88.01 o 
   1   0  12      465.75      369.22     10.68 o 
   2   0  12       16.05       34.03      5.72 o 
   3   0  12     2137.98     1956.89     50.52 o 
   4   0  12     1857.50     1731.67     46.65 o 
   5   0  12     1325.80     1260.49     37.58 o 
   6   0  12      392.36      406.90     21.89 o 
   7   0  12      646.76      638.55     27.48 o 
   8   0  12      754.61      705.35     39.84 o 
   9   0  12      140.70      144.44     19.71 o 
  10   0  12       70.12       72.19     19.03 o 
 -10   1  12       80.28       85.26     13.23 o 
  -9   1  12      112.14      137.48     13.06 o 
  -8   1  12       17.80       29.05     11.33 o 
  -7   1  12     1079.45      994.59     31.01 o 
  -6   1  12      313.81      353.37     10.50 o 
  -5   1  12       61.36       67.00      4.75 o 
  -4   1  12      242.20      237.31      6.25 o 
  -3   1  12     1425.36     1378.49     15.95 o 
  -2   1  12     2021.19     2173.69     28.69 o 
  -1   1  12      149.82      132.86      4.49 o 
   0   1  12     3026.21     3158.38     36.65 o 
   1   1  12      718.27      695.50     18.85 o 
   2   1  12     1634.97     1696.92     62.98 o 
   3   1  12      939.49      680.39     32.42 o 
   4   1  12       46.05       49.39      7.32 o 
   5   1  12      105.74      161.79      9.28 o 
   6   1  12      188.08      306.88     13.74 o 
   7   1  12      402.11      452.36     20.02 o 
   8   1  12        5.86       10.78     10.75 o 
   9   1  12       46.43      105.58     20.23 o 
  10   1  12       40.57       71.41     14.13 o 
  -9   2  12       92.17       96.49     13.90 o 
  -8   2  12       32.92       40.34     11.73 o 
  -7   2  12       34.79       85.06     10.94 o 
  -6   2  12      442.47      417.30     14.16 o 
  -5   2  12      125.44      176.52      8.42 o 
  -4   2  12       72.39       91.96      5.03 o 
  -3   2  12      483.73      516.19     11.48 o 
  -2   2  12       26.66       41.23      3.18 o 
  -1   2  12      630.72      660.40     14.55 o 
   0   2  12      784.23      899.12     13.79 o 
   1   2  12      344.80      337.42      8.16 o 
   2   2  12      448.68      433.69      8.48 o 
   3   2  12      718.74      723.85     16.65 o 
   4   2  12      660.39      664.35     20.69 o 
   5   2  12      400.39      482.18     22.89 o 
   6   2  12       23.48       32.06      8.12 o 
   7   2  12      175.97      210.83     15.09 o 
   8   2  12      262.92      246.20     24.05 o 
   9   2  12       29.21       49.68     11.66 o 
  -9   3  12      214.87      198.44     18.36 o 
  -8   3  12      560.63      521.70     22.74 o 
  -7   3  12      573.58      588.67     22.39 o 
  -6   3  12     2376.29     2226.60     42.16 o 
  -5   3  12      481.84      444.16     13.33 o 
  -4   3  12     1770.05     1661.67     26.34 o 
  -3   3  12     5529.60     5591.48    124.98 o 
  -2   3  12     3293.94     3413.31     72.99 o 
  -1   3  12     3482.49     3545.24     51.08 o 
   0   3  12     1613.41     1550.36     20.23 o 
   1   3  12     3075.27     3056.43     42.02 o 
   2   3  12     3302.50     3226.05     54.45 o 
   3   3  12     3376.57     3394.56     59.74 o 
   4   3  12     1414.79     1492.98     42.98 o 
   5   3  12       86.90       95.80     16.19 o 
   6   3  12     2013.56     1891.70     84.77 o 
   7   3  12      300.25      266.12     27.81 o 
   8   3  12      214.30      218.22     28.57 o 
   9   3  12       35.43       39.89     20.15 o 
  -9   4  12        7.47       15.95     41.76 o 
  -8   4  12        0.11       26.09     29.59 o 
  -7   4  12       30.52       45.02     23.91 o 
  -6   4  12       89.64      104.27     17.28 o 
  -5   4  12      177.37      188.62     17.57 o 
  -4   4  12       22.87       22.13      8.05 o 
  -3   4  12       52.11       53.34      9.19 o 
  -2   4  12      514.57      510.33     17.50 o 
  -1   4  12      227.27      231.09      9.69 o 
   0   4  12        0.20        1.73      3.78 o 
   1   4  12      316.43      349.61      8.57 o 
   2   4  12       11.47       42.26      5.26 o 
   3   4  12       32.64       54.87      7.01 o 
   4   4  12       85.49      170.61     20.94 o 
   5   4  12       14.46      104.91     13.98 o 
   6   4  12        1.96       62.23     16.06 o 
   7   4  12      108.83      109.47     19.61 o 
   8   4  12        3.74        1.05     19.95 o 
  -8   5  12       79.70       83.45     24.68 o 
  -7   5  12      621.42      628.53     34.67 o 
  -6   5  12      380.95      395.54     26.10 o 
  -5   5  12      273.09      333.73     39.65 o 
  -4   5  12      859.30      807.09     30.84 o 
  -3   5  12     1256.69     1307.42     61.70 o 
  -2   5  12     1168.58     1149.51     35.08 o 
  -1   5  12      820.94      839.20     24.42 o 
   0   5  12      978.98      953.71     23.94 o 
   1   5  12      600.53      565.71     16.71 o 
   2   5  12     1033.65     1000.94     34.76 o 
   3   5  12     1283.19     1219.36     30.65 o 
   4   5  12      416.64      446.02     24.96 o 
   5   5  12      194.49      209.34     12.66 o 
   6   5  12      184.99      212.76     16.98 o 
   7   5  12      453.43      451.85     37.42 o 
   8   5  12       14.13       22.83     21.84 o 
  -7   6  12       12.36       -8.77     20.88 o 
  -6   6  12       32.91       27.43     18.87 o 
  -5   6  12      255.49      243.50     22.12 o 
  -4   6  12       22.63       23.85     15.17 o 
  -3   6  12       23.62       29.34     19.35 o 
  -2   6  12       84.92       88.47     15.67 o 
  -1   6  12       66.30       69.18     12.41 o 
   0   6  12       46.41       67.07     11.77 o 
   1   6  12      509.06      526.14     27.59 o 
   2   6  12      109.79       90.69     16.57 o 
   3   6  12      248.42      250.29     30.57 o 
   4   6  12      462.42      448.39     42.20 o 
   5   6  12       24.30       52.60     30.19 o 
   6   6  12      117.66      134.52     36.30 o 
   7   6  12      152.61      149.59     39.56 o 
  -5   7  12       48.97       83.17     20.43 o 
  -4   7  12      132.47      111.85     20.03 o 
  -3   7  12        7.28       30.17     16.70 o 
  -2   7  12       74.25      102.22     15.25 o 
  -1   7  12        5.64        5.83     13.17 o 
   0   7  12        1.67        0.29     12.87 o 
   1   7  12       12.63       26.92     17.96 o 
   2   7  12       18.37       30.39     23.67 o 
   3   7  12        0.29      -16.02     27.52 o 
   4   7  12       58.43       39.29     30.43 o 
   5   7  12       58.46       54.19     33.81 o 
  -2   8  12       56.76       90.61     16.72 o 
  -1   8  12       24.50       10.55     15.06 o 
   0   8  12       66.23       88.85     16.39 o 
   1   8  12      171.55      200.13     24.50 o 
   2   8  12        3.48       10.79     31.61 o 
 -10   1  13       56.15       71.50     13.13 o 
  -9   1  13      276.70      316.68     15.49 o 
  -8   1  13       56.34       56.55     10.65 o 
  -7   1  13       68.54       87.19      9.72 o 
  -6   1  13      864.17      863.02     15.62 o 
  -5   1  13      791.84      808.85     13.20 o 
  -4   1  13       45.28       56.34      3.80 o 
  -3   1  13      592.59      647.09      9.06 o 
  -2   1  13      378.53      333.13      6.47 o 
  -1   1  13       43.46       37.31      2.73 o 
   0   1  13     1345.07     1530.80     17.94 o 
   1   1  13        9.19       44.46      3.15 o 
   2   1  13       93.78      143.09      8.15 o 
   3   1  13      477.64      519.89     16.64 o 
   4   1  13       41.25       54.99      6.26 o 
   5   1  13        0.57       19.94      7.19 o 
   6   1  13      345.36      333.82     14.95 o 
   7   1  13        0.77       74.00     11.64 o 
   8   1  13        2.36        4.63      8.86 o 
   9   1  13       15.72       41.57     13.01 o 
  -9   2  13       67.22       58.29     15.23 o 
  -8   2  13      236.86      236.22     14.90 o 
  -7   2  13      849.52      824.24     28.16 o 
  -6   2  13      225.69      263.96     11.05 o 
  -5   2  13     2456.84     2339.51     37.74 o 
  -4   2  13      250.90      278.69      8.39 o 
  -3   2  13     1731.04     1747.39     24.76 o 
  -2   2  13     1980.41     1815.59     24.18 o 
  -1   2  13     4406.07     4645.28     65.72 o 
   0   2  13     3423.99     3522.45     46.66 o 
   1   2  13     3012.73     2902.53     40.94 o 
   2   2  13     1877.46     1772.26     26.13 o 
   3   2  13     2542.81     2526.17     46.81 o 
   4   2  13     1594.30     1626.05     37.72 o 
   5   2  13     2006.23     1938.87     55.93 o 
   6   2  13       38.29       55.62      8.65 o 
   7   2  13     1042.42      959.23     27.36 o 
   8   2  13      389.99      400.78     17.44 o 
   9   2  13      292.27      314.56     29.15 o 
  -9   3  13       58.63       35.65     14.53 o 
  -8   3  13       10.01       23.32     13.05 o 
  -7   3  13       78.31       87.82     12.34 o 
  -6   3  13       48.66       75.23     15.33 o 
  -5   3  13        0.89       14.14      4.98 o 
  -4   3  13       35.77       70.04      7.78 o 
  -3   3  13       26.65       21.72      4.92 o 
  -2   3  13        1.73        5.00      3.65 o 
  -1   3  13      467.79      465.06     13.35 o 
   0   3  13      280.29      291.59     10.60 o 
   1   3  13      317.88      326.15     13.89 o 
   2   3  13       74.61      117.33      6.55 o 
   3   3  13       73.94      207.69     22.85 o 
   4   3  13        0.32       76.90     10.26 o 
   5   3  13       38.62       68.42     12.67 o 
   6   3  13       95.59      323.77     71.09 o 
   7   3  13       45.40       84.94     58.10 o 
   8   3  13       63.10       74.05     25.67 o 
   9   3  13       14.21       63.60     20.78 o 
  -8   4  13      228.59      220.98     26.49 o 
  -7   4  13       44.40       55.07     18.93 o 
  -6   4  13     1135.85     1056.28     38.45 o 
  -5   4  13     1194.80     1109.03     27.83 o 
  -4   4  13     1516.82     1435.05     33.13 o 
  -3   4  13     1203.13     1167.31     28.67 o 
  -2   4  13     3349.91     3356.08     60.01 o 
  -1   4  13     3111.67     3003.48     46.91 o 
   0   4  13     1441.20     1434.15     28.59 o 
   1   4  13     2183.69     2062.89     33.02 o 
   2   4  13     2711.25     2567.22     39.80 o 
   3   4  13     1159.24     1144.96     23.62 o 
   4   4  13     2834.58     2847.76     75.51 o 
   5   4  13     1225.71     1274.49     34.26 o 
   6   4  13      929.76      994.09     49.28 o 
   7   4  13      166.18      190.20     20.84 o 
   8   4  13      524.49      435.23     27.14 o 
  -8   5  13      107.71      111.73     25.13 o 
  -7   5  13       21.45        9.47     19.98 o 
  -6   5  13       15.85       31.25     17.38 o 
  -5   5  13       12.54       14.95     15.14 o 
  -4   5  13      296.82      313.62     20.37 o 
  -3   5  13        4.03       10.66     11.71 o 
  -2   5  13      566.59      561.82     20.62 o 
  -1   5  13       25.88       39.75      9.76 o 
   0   5  13       52.26       46.40      8.34 o 
   1   5  13       63.71       72.96      8.68 o 
   2   5  13       67.11       84.72     19.04 o 
   3   5  13       33.96       65.76     22.59 o 
   4   5  13        0.11       24.65     10.69 o 
   5   5  13       58.44       63.55     13.63 o 
   6   5  13        0.21       41.89     14.08 o 
   7   5  13       35.36       62.55     19.29 o 
  -6   6  13       33.32       45.98     19.70 o 
  -5   6  13       76.38       70.29     18.04 o 
  -4   6  13      279.18      283.62     21.93 o 
  -3   6  13       94.85      112.19     17.18 o 
  -2   6  13      150.59      154.85     17.41 o 
  -1   6  13       42.85       63.46     12.64 o 
   0   6  13     1055.10     1001.91     29.29 o 
   1   6  13      233.62      227.21     19.80 o 
   2   6  13      114.59      122.40     17.40 o 
   3   6  13      126.62      147.93     28.19 o 
   4   6  13      250.41      224.57     32.66 o 
   5   6  13       91.67       53.33     31.17 o 
   6   6  13       34.80       32.32     33.17 o 
  -5   7  13       94.49      135.98     21.76 o 
  -4   7  13       50.81       59.19     18.73 o 
  -3   7  13       85.02       77.23     18.39 o 
  -2   7  13       53.00       85.95     15.24 o 
  -1   7  13        6.57       -0.50     12.98 o 
   0   7  13       36.66       51.89     13.99 o 
   1   7  13       44.50       36.57     41.42 o 
   2   7  13        3.26        1.44     17.87 o 
   3   7  13       18.01       21.12     28.63 o 
   4   7  13       95.97       64.16     31.46 o 
   5   7  13       12.84       41.31     33.68 o 
  -2   8  13      149.90      184.15     18.83 o 
  -1   8  13        5.73       -2.53     15.10 o 
   0   8  13      111.34      136.02     23.50 o 
   1   8  13        1.89        2.93     20.21 o 
   2   8  13      163.86      172.41     36.98 o 
 -10   0  14       19.34       46.57     20.89 o 
  -9   0  14      215.82      232.89     23.45 o 
  -8   0  14      769.86      775.27     55.56 o 
  -7   0  14     1358.98     1305.44     46.58 o 
  -6   0  14      243.39      252.24     13.32 o 
  -5   0  14     4140.21     3910.38     77.43 o 
  -4   0  14     2310.72     2307.87     33.61 o 
  -3   0  14     3289.07     3301.33     50.85 o 
  -2   0  14     2241.33     2226.79     32.56 o 
  -1   0  14     3849.18     3648.05     51.62 o 
   0   0  14      885.45      666.48     14.31 o 
   1   0  14     3663.49     3757.48     77.87 o 
   2   0  14     5760.93     5486.67    131.71 o 
   3   0  14      132.06      137.84     10.17 o 
   4   0  14     2365.37     2230.98     58.42 o 
   5   0  14      744.72      741.17     27.02 o 
   6   0  14      452.26      456.98     23.57 o 
   7   0  14      102.50       93.96     21.95 o 
   8   0  14       20.98       38.44     22.91 o 
   9   0  14       58.21       58.02     18.90 o 
  -9   1  14       62.43       82.54     12.28 o 
  -8   1  14        1.17       38.11     10.48 o 
  -7   1  14        4.36       13.30      7.65 o 
  -6   1  14      432.56      467.36     13.73 o 
  -5   1  14      192.56      274.29      8.02 o 
  -4   1  14        6.00       14.98      3.47 o 
  -3   1  14       11.58       23.46      2.92 o 
  -2   1  14     1150.70     1268.50     16.51 o 
  -1   1  14       47.11       96.24      3.39 o 
   0   1  14     2674.59     2877.52     32.40 o 
   1   1  14      609.40      602.19     12.35 o 
   2   1  14      397.48      384.03      9.51 o 
   3   1  14      847.14      868.18     31.41 o 
   4   1  14      109.54      101.64     15.61 o 
   5   1  14      264.93      303.72     14.67 o 
   6   1  14      138.64      110.97     10.08 o 
   7   1  14      176.62      158.24     11.57 o 
   8   1  14       38.98       35.32     14.81 o 
   9   1  14      105.20       99.32     13.53 o 
  -9   2  14       94.11       94.77     15.88 o 
  -8   2  14      175.98      185.42     16.15 o 
  -7   2  14      560.14      551.31     23.14 o 
  -6   2  14      617.93      592.07     18.20 o 
  -5   2  14       87.14       76.77      7.78 o 
  -4   2  14     2384.08     2502.61     36.72 o 
  -3   2  14     1034.75     1028.29     16.35 o 
  -2   2  14     1004.83     1015.62     15.82 o 
  -1   2  14      789.29      754.18     16.19 o 
   0   2  14      802.92      768.47     13.11 o 
   1   2  14     2872.19     2901.39     36.23 o 
   2   2  14      361.19      394.63     11.09 o 
   3   2  14      194.46      270.22     15.01 o 
   4   2  14       89.62      175.92     14.99 o 
   5   2  14      457.19      511.99     21.06 o 
   6   2  14      313.12      292.71     20.85 o 
   7   2  14       20.93      103.29     10.89 o 
   8   2  14       52.95      102.40     17.23 o 
   9   2  14        7.54       62.89     17.77 o 
  -9   3  14        5.70       24.57     15.55 o 
  -8   3  14       19.65       19.44     13.15 o 
  -7   3  14       73.01       87.20     23.23 o 
  -6   3  14      134.61      141.87     10.22 o 
  -5   3  14      125.22      143.65      9.68 o 
  -4   3  14     2196.66     2164.89     39.14 o 
  -3   3  14       43.28       21.30      7.20 o 
  -2   3  14     1044.18     1086.70     19.83 o 
  -1   3  14     2190.83     2120.00     34.33 o 
   0   3  14     1693.48     1591.59     26.69 o 
   1   3  14      889.99      871.26     21.97 o 
   2   3  14     1402.59     1321.78     24.46 o 
   3   3  14     1840.89     1746.75     32.31 o 
   4   3  14     1017.19     1109.13     28.28 o 
   5   3  14     1264.90     1270.72     33.39 o 
   6   3  14      820.55      915.89     43.82 o 
   7   3  14      410.74      387.67     30.65 o 
   8   3  14      263.26      226.14     32.93 o 
   9   3  14      199.58      202.21     23.55 o 
  -8   4  14        3.05       -8.61     36.02 o 
  -7   4  14       33.09       41.82     18.88 o 
  -6   4  14      314.78      296.59     15.63 o 
  -5   4  14       21.79       15.03      7.77 o 
  -4   4  14       71.42       78.96      8.92 o 
  -3   4  14      190.48      189.68      9.68 o 
  -2   4  14       20.90       19.42      5.40 o 
  -1   4  14      292.34      322.97     11.58 o 
   0   4  14      252.44      308.36     10.59 o 
   1   4  14        2.96       27.04      6.09 o 
   2   4  14        9.16       55.94      6.81 o 
   4   4  14        5.17      119.42     18.55 o 
   5   4  14        4.45       87.92     21.81 o 
   6   4  14       86.03      188.84     25.20 o 
   7   4  14       99.72       93.49     19.77 o 
   8   4  14       73.46       86.64     21.13 o 
  -7   5  14       47.39       74.31     33.08 o 
  -6   5  14       93.36      101.39     19.52 o 
  -5   5  14      343.99      288.20     29.61 o 
  -4   5  14        6.72       -3.75     13.10 o 
  -3   5  14     1035.68      981.05     27.42 o 
  -2   5  14      255.06      287.28     15.32 o 
  -1   5  14      592.84      609.68     18.75 o 
   0   5  14      297.45      323.98     13.17 o 
   1   5  14      627.57      566.71     30.54 o 
   2   5  14      426.52      420.29     23.72 o 
   3   5  14      476.72      465.06     19.49 o 
   4   5  14      582.69      564.39     39.36 o 
   5   5  14      203.26      217.56     17.31 o 
   6   5  14      377.41      375.32     24.03 o 
   7   5  14      149.25      102.19     20.06 o 
  -6   6  14      333.94      317.21     26.31 o 
  -5   6  14      260.15      268.44     23.04 o 
  -4   6  14      228.03      280.76     22.32 o 
  -3   6  14      253.67      252.21     20.57 o 
  -2   6  14     1187.14     1021.55     35.65 o 
  -1   6  14      386.29      405.25     20.63 o 
   0   6  14      443.40      459.79     22.59 o 
   1   6  14      496.48      476.98     28.07 o 
   2   6  14      302.45      311.24     32.96 o 
   3   6  14      107.68      146.83     28.83 o 
   4   6  14       87.53       76.33     29.16 o 
   5   6  14      198.12      208.51     36.17 o 
   6   6  14      109.32      106.52     35.91 o 
  -5   7  14       21.44       26.20     19.55 o 
  -4   7  14        0.14       25.14     21.57 o 
  -3   7  14       34.82       27.26     17.13 o 
  -2   7  14       17.97       21.18     14.19 o 
  -1   7  14       71.19       84.73     15.13 o 
   0   7  14       26.02       15.62     13.48 o 
   1   7  14        1.10        1.95     17.86 o 
   2   7  14      141.29      166.18     21.66 o 
   3   7  14        5.49       33.56     29.57 o 
   4   7  14       40.57       -4.75     30.17 o 
   5   7  14        0.10       -0.69     33.53 o 
  -1   8  14       77.97       65.22     16.49 o 
   0   8  14      235.31      264.51     26.44 o 
   1   8  14       87.62       93.11     22.57 o 
  -9   1  15      135.86      155.90     17.63 o 
  -8   1  15      404.04      407.30     36.60 o 
  -7   1  15      444.75      454.45     16.09 o 
  -6   1  15      998.26     1012.53     17.57 o 
  -5   1  15     4077.55     3996.12     47.80 o 
  -4   1  15      623.12      607.86     11.11 o 
  -3   1  15     3699.75     3697.65     45.99 o 
  -2   1  15     2844.64     2803.64     35.21 o 
  -1   1  15     5568.80     5641.79     65.41 o 
   0   1  15     3463.85     3204.65     38.89 o 
   1   1  15     2884.32     2854.09     47.30 o 
   2   1  15     3146.24     3112.77     56.37 o 
   3   1  15     3772.13     3698.86     77.90 o 
   4   1  15     1621.65     1512.26     65.26 o 
   5   1  15     1510.78     1239.32     99.94 o 
   6   1  15      726.58      634.90     44.12 o 
   7   1  15      684.46      701.74     25.87 o 
   8   1  15      177.32      178.34     14.75 o 
   9   1  15      292.20      271.17     16.17 o 
  -9   2  15       28.87       35.93     15.05 o 
  -8   2  15        0.77      -10.03     13.04 o 
  -7   2  15        0.73       17.87     11.57 o 
  -6   2  15      132.58      141.29     10.46 o 
  -5   2  15       87.62      105.16      8.45 o 
  -4   2  15       14.32       28.76      5.67 o 
  -3   2  15       60.26       81.65      4.98 o 
  -2   2  15      393.49      417.95      9.03 o 
  -1   2  15       32.19       48.49      4.38 o 
   0   2  15       26.69       45.63      3.87 o 
   1   2  15      923.23      970.34     16.24 o 
   2   2  15       88.83      101.34      5.00 o 
   3   2  15       26.25       44.36     12.31 o 
   4   2  15       80.57      100.16     13.60 o 
   5   2  15      230.51      265.02     15.17 o 
   6   2  15      118.35      161.08     10.35 o 
   7   2  15       15.43       35.72     14.69 o 
   8   2  15      139.75      112.29     17.12 o 
   9   2  15       53.38       57.47     17.93 o 
  -9   3  15       20.37       21.60     17.26 o 
  -8   3  15       97.51      112.22     14.30 o 
  -7   3  15       13.67        6.96      9.60 o 
  -6   3  15      261.00      289.95     13.94 o 
  -5   3  15       72.04       78.88      8.64 o 
  -4   3  15      438.96      412.17     14.10 o 
  -3   3  15       75.25       63.36      8.71 o 
  -2   3  15      932.14      922.19     17.69 o 
  -1   3  15       43.67       32.00      4.79 o 
   0   3  15     1293.06     1281.61     22.34 o 
   1   3  15        4.09        1.75      6.20 o 
   2   3  15       15.03       29.98      6.35 o 
   3   3  15      464.21      479.00     15.45 o 
   4   3  15      101.78      150.08     19.74 o 
   5   3  15       38.65       51.02     13.98 o 
   6   3  15      241.20      248.89     33.77 o 
   7   3  15        2.21       58.79     23.97 o 
   8   3  15      210.61      195.71     28.63 o 
   9   3  15        1.13       17.10     20.42 o 
  -8   4  15        1.38      -17.29     20.57 o 
  -7   4  15      131.84      146.02     17.39 o 
  -6   4  15      256.49      283.96     18.56 o 
  -5   4  15       17.76       22.61      8.37 o 
  -4   4  15      101.27      121.96     10.17 o 
  -3   4  15       46.13       48.83      7.26 o 
  -2   4  15      117.29      134.96      7.31 o 
  -1   4  15      156.94      198.75      9.45 o 
   0   4  15       56.08       85.33      6.33 o 
   1   4  15       19.76       15.42      6.06 o 
   2   4  15       67.92       86.22      7.36 o 
   3   4  15       15.57       25.60      7.00 o 
   4   4  15      223.84      211.58     16.11 o 
   5   4  15       90.02      116.61     29.27 o 
   6   4  15      407.19      372.81     40.03 o 
   7   4  15       68.09      105.93     36.51 o 
   8   4  15       22.88       10.34     26.44 o 
  -7   5  15      129.21      136.71     23.08 o 
  -6   5  15       92.52      134.41     20.81 o 
  -5   5  15       47.02       45.07     16.01 o 
  -4   5  15      907.99      880.18     26.89 o 
  -3   5  15       83.03      106.19     12.48 o 
  -2   5  15      457.21      500.26     20.47 o 
  -1   5  15      686.59      691.55     19.98 o 
   0   5  15      800.87      806.12     20.77 o 
   1   5  15      768.48      771.40     24.33 o 
   2   5  15      344.76      353.56     23.03 o 
   3   5  15      148.93      169.99     12.61 o 
   4   5  15      300.70      314.72     18.95 o 
   5   5  15      212.38      225.53     18.00 o 
   6   5  15       66.66      103.39     19.67 o 
   7   5  15      198.32      182.41     23.69 o 
  -6   6  15       13.66       49.72     19.73 o 
  -5   6  15        4.77        5.35     16.92 o 
  -4   6  15       22.36       53.25     21.45 o 
  -3   6  15        0.83       14.64     14.80 o 
  -2   6  15        0.33        8.32     13.98 o 
  -1   6  15      123.41      147.79     12.62 o 
   0   6  15      238.25      256.06     16.33 o 
   1   6  15       62.53       89.95     17.46 o 
   2   6  15       13.15       31.04     16.29 o 
   3   6  15       25.58       43.65     26.54 o 
   4   6  15        5.05       22.06     27.72 o 
   5   6  15       85.86      131.56     34.82 o 
   6   6  15       19.76       11.78     33.36 o 
  -4   7  15      311.69      366.18     26.26 o 
  -3   7  15      375.91      387.76     25.86 o 
  -2   7  15      567.38      566.64     25.10 o 
  -1   7  15      595.74      601.32     24.85 o 
   0   7  15      399.74      418.75     21.50 o 
   1   7  15      279.11      320.45     25.57 o 
   2   7  15     1120.62     1057.66     60.51 o 
   3   7  15      120.77       97.85     31.64 o 
   4   7  15      433.58      386.17     42.16 o 
  -1   8  15        1.45        5.15     15.62 o 
   0   8  15       18.12       15.10     21.34 o 
   1   8  15       14.08        6.83     28.46 o 
  -9   0  16       13.56       12.72     24.10 o 
  -8   0  16       76.90       46.39     17.83 o 
  -7   0  16      994.23      962.65     27.51 o 
  -6   0  16      381.49      394.02     17.11 o 
  -5   0  16       92.87      101.77      7.54 o 
  -4   0  16     4333.78     4384.21     59.80 o 
  -3   0  16     5360.72     5246.02     72.92 o 
  -2   0  16      271.86      237.98      7.47 o 
  -1   0  16     2706.04     2639.13     38.24 o 
   0   0  16     5247.35     5340.10     93.33 o 
   1   0  16     1231.43     1086.64     38.72 o 
   2   0  16     5028.69     4723.88     97.78 o 
   3   0  16     3874.70     3640.35     90.12 o 
   4   0  16     1643.41     1616.36     96.81 o 
   5   0  16     2108.01     2103.08     57.01 o 
   6   0  16     1223.05     1165.26     37.87 o 
   7   0  16      900.30      930.65     61.68 o 
   8   0  16      315.58      323.17     23.09 o 
   9   0  16      209.59      199.87     21.67 o 
  -9   1  16      149.33      133.93     17.35 o 
  -8   1  16        3.24      -12.90     12.90 o 
  -7   1  16       92.55      106.48     10.89 o 
  -6   1  16       46.13       62.30      6.89 o 
  -5   1  16       75.34      103.30      6.43 o 
  -4   1  16       53.16       88.35      6.10 o 
  -3   1  16     2313.22     2277.03     27.75 o 
  -2   1  16      221.69      293.40      7.03 o 
  -1   1  16      540.85      589.22     12.97 o 
   0   1  16      585.00      641.90      9.80 o 
   1   1  16      380.41      447.69     13.80 o 
   2   1  16       36.71      106.37     10.69 o 
   3   1  16       74.33      184.53      8.98 o 
   4   1  16      432.48      484.56     49.91 o 
   5   1  16       15.05       78.20     11.59 o 
   6   1  16      275.56      323.07     20.56 o 
   7   1  16       61.35      128.67     23.77 o 
   8   1  16       13.01       46.71     12.33 o 
   9   1  16        2.00       65.97     13.73 o 
  -9   2  16      277.58      218.01     18.52 o 
  -8   2  16       16.56       23.67     13.78 o 
  -7   2  16      189.08      194.32     12.83 o 
  -6   2  16      487.51      476.37     17.26 o 
  -5   2  16       74.71       96.72      8.41 o 
  -4   2  16      515.40      528.28     13.40 o 
  -3   2  16      377.58      384.09     12.55 o 
  -2   2  16     2705.02     2684.90     39.68 o 
  -1   2  16      284.35      246.45      8.34 o 
   0   2  16      930.88      916.21     15.30 o 
   1   2  16     3171.21     3003.65     44.05 o 
   2   2  16     1230.89     1169.43     23.84 o 
   3   2  16      379.59      401.66     15.73 o 
   4   2  16      637.83      638.33     21.07 o 
   5   2  16      593.29      548.64     32.40 o 
   6   2  16      317.21      314.61     19.36 o 
   7   2  16      392.57      314.37     20.02 o 
   8   2  16      173.14      188.32     19.03 o 
   9   2  16       50.39       74.92     17.98 o 
  -9   3  16      222.46      187.40     17.28 o 
  -8   3  16      378.84      409.85     29.29 o 
  -7   3  16      145.77      155.12     14.47 o 
  -6   3  16       83.75       99.46     10.38 o 
  -5   3  16     1043.68     1023.03     32.44 o 
  -4   3  16     3200.79     3223.55     55.56 o 
  -3   3  16       16.69       13.95      4.22 o 
  -2   3  16      213.29      229.44      8.49 o 
  -1   3  16     1842.50     1774.20     29.35 o 
   0   3  16      652.30      672.60     14.29 o 
   1   3  16      557.18      555.80     24.23 o 
   2   3  16      396.17      449.93     14.65 o 
   3   3  16      162.75      194.54     14.83 o 
   4   3  16       26.37       49.17     22.54 o 
   5   3  16      426.15      415.88     47.11 o 
   6   3  16       22.51       41.82     15.94 o 
   7   3  16       52.33        2.78     26.74 o 
   8   3  16       36.06       28.00     28.44 o 
  -8   4  16        1.32       -2.13     21.26 o 
  -7   4  16        1.41       26.29     11.47 o 
  -6   4  16       52.59       87.24     11.65 o 
  -5   4  16        5.88       14.72      8.46 o 
  -4   4  16        3.30        7.11      3.22 o 
  -3   4  16       17.08       12.30      6.98 o 
  -2   4  16     1007.09      996.74     21.53 o 
  -1   4  16      299.34      268.72      9.78 o 
   0   4  16      222.99      225.52      8.99 o 
   1   4  16      102.47      110.00      7.84 o 
   2   4  16        3.04        5.39      4.51 o 
   3   4  16      180.99      185.90     10.68 o 
   4   4  16       27.96       28.75     12.70 o 
   5   4  16        5.20      -14.30     25.95 o 
   6   4  16       38.39       61.70     31.70 o 
   7   4  16       31.42       -4.72     33.95 o 
   8   4  16        2.97       36.74     35.32 o 
  -7   5  16       38.66       17.81     20.26 o 
  -6   5  16      200.51      229.51     39.15 o 
  -5   5  16      149.31      200.89     44.14 o 
  -4   5  16      406.87      399.93     23.17 o 
  -3   5  16      244.57      255.33     15.55 o 
  -2   5  16       11.63       15.78     10.01 o 
  -1   5  16       46.36       58.53      9.51 o 
   0   5  16     1218.78     1111.36     25.27 o 
   1   5  16       77.84       95.24     13.10 o 
   2   5  16        3.28       16.19     13.33 o 
   3   5  16      183.46      191.01     16.99 o 
   4   5  16       93.43      115.82     18.87 o 
   5   5  16       16.96       11.45     14.83 o 
   6   5  16        2.35        2.11     16.62 o 
   7   5  16       10.32       34.69     19.63 o 
  -6   6  16       97.11      110.56     21.31 o 
  -5   6  16       50.68       63.29     22.27 o 
  -4   6  16      208.52      218.64     30.70 o 
  -3   6  16      341.28      387.39     23.99 o 
  -2   6  16      239.89      309.08     15.63 o 
  -1   6  16      609.82      574.49     25.62 o 
   0   6  16      805.33      763.11     25.24 o 
   1   6  16      344.61      363.83     26.06 o 
   2   6  16      400.59      425.33     26.82 o 
   3   6  16      968.28      844.87     51.56 o 
   4   6  16      117.98      151.40     32.26 o 
   5   6  16       99.90      102.51     34.60 o 
   6   6  16      499.26      467.86     47.19 o 
  -4   7  16       43.06       29.81     18.56 o 
  -3   7  16        8.90        9.94     17.54 o 
  -2   7  16        0.95        0.55     16.04 o 
  -1   7  16       17.89       10.25     14.04 o 
   0   7  16        8.10        5.44     13.68 o 
   1   7  16        0.09        9.12     21.03 o 
   2   7  16        1.80       55.25     31.11 o 
   3   7  16       27.26       19.42     29.86 o 
   4   7  16        8.07      -31.06     31.06 o 
  -9   1  17        2.21      -14.57     21.87 o 
  -8   1  17       13.10        6.65     13.76 o 
  -7   1  17       68.39       76.23     10.61 o 
  -6   1  17       17.53       34.57      6.69 o 
  -5   1  17     1057.47     1035.05     18.12 o 
  -4   1  17       41.28       37.61      5.60 o 
  -3   1  17       13.48       28.33      3.99 o 
  -2   1  17      830.82      861.60     13.07 o 
  -1   1  17     1870.83     1860.02     20.83 o 
   0   1  17       32.66       34.57      4.18 o 
   1   1  17      809.36      860.82     18.40 o 
   2   1  17      165.69      150.41      7.50 o 
   3   1  17     1213.25     1201.87     29.55 o 
   4   1  17     1379.22     1423.76     42.04 o 
   5   1  17      413.32      456.11     19.73 o 
   6   1  17      208.87      244.72     16.12 o 
   7   1  17      283.89      261.22     14.34 o 
   8   1  17      282.84      260.42     22.17 o 
   9   1  17      138.88      130.46     14.50 o 
  -9   2  17      123.21      126.40     16.85 o 
  -8   2  17      476.94      490.12     22.39 o 
  -7   2  17      388.86      403.90     16.90 o 
  -6   2  17      380.47      361.69     14.92 o 
  -5   2  17      598.02      587.13     17.01 o 
  -4   2  17      139.35      183.34      8.21 o 
  -3   2  17     5606.09     5625.70     77.25 o 
  -2   2  17      749.49      738.97     14.20 o 
  -1   2  17     2060.29     2055.60     33.22 o 
   0   2  17      706.84      671.60     12.52 o 
   1   2  17     2952.03     2954.41     43.49 o 
   2   2  17      762.73      780.50     27.07 o 
   3   2  17      976.16     1089.41     86.66 o 
   4   2  17      698.91      751.07     28.40 o 
   5   2  17      176.96      206.51     14.77 o 
   6   2  17      334.47      311.80     23.37 o 
   7   2  17      719.17      653.83     34.35 o 
   8   2  17        7.34       32.65     26.77 o 
   9   2  17       37.09       36.12     17.96 o 
  -8   3  17       10.18       57.41     21.30 o 
  -7   3  17       14.14       46.80     12.73 o 
  -6   3  17       48.68       47.55      9.75 o 
  -5   3  17        0.24       20.29      8.07 o 
  -4   3  17       11.53       39.40      7.48 o 
  -3   3  17      124.12      120.72      9.08 o 
  -2   3  17      330.98      344.99     10.90 o 
  -1   3  17       60.69       82.76      5.95 o 
   0   3  17      477.73      467.36     11.85 o 
   1   3  17       82.88       95.72      8.54 o 
   2   3  17        8.94       41.30      7.19 o 
   3   3  17       10.44       34.68      8.14 o 
   4   3  17      140.22      155.01     26.18 o 
   5   3  17       15.89       47.35     25.87 o 
   6   3  17       30.00       81.97     31.49 o 
   7   3  17        0.37      -24.50     29.88 o 
   8   3  17       48.94       66.49     19.59 o 
  -8   4  17      138.30      112.18     23.67 o 
  -7   4  17      502.79      480.91     22.50 o 
  -6   4  17     1050.45     1008.57     28.43 o 
  -5   4  17      428.45      426.73     16.35 o 
  -4   4  17      943.86      948.44     25.79 o 
  -3   4  17     1181.40     1146.14     24.37 o 
  -2   4  17     3596.74     3502.61     59.60 o 
  -1   4  17       45.01       50.76      6.32 o 
   0   4  17     1400.54     1340.43     23.80 o 
   1   4  17     1605.67     1556.95     35.90 o 
   2   4  17     2222.99     2105.94     38.56 o 
   3   4  17      779.57      799.78     21.88 o 
   4   4  17      475.32      483.81     24.29 o 
   5   4  17      450.93      372.65     37.52 o 
   6   4  17      236.51      225.17     37.54 o 
   7   4  17      216.82      224.12     40.28 o 
   8   4  17       50.25       74.75     36.82 o 
  -7   5  17        0.13       11.30     20.65 o 
  -6   5  17       23.71       30.81     22.52 o 
  -5   5  17        6.10       28.34     30.59 o 
  -4   5  17        0.53       -7.49     11.41 o 
  -3   5  17        0.57       -3.95     10.64 o 
  -2   5  17       19.48       26.08     11.98 o 
  -1   5  17      108.05      120.39     10.60 o 
   0   5  17       17.04       35.58      9.08 o 
   1   5  17      437.89      419.89     19.18 o 
   2   5  17      109.12      106.19     10.13 o 
   3   5  17        4.98       31.68     14.84 o 
   4   5  17      353.62      354.63     30.01 o 
   5   5  17       58.97       72.02     16.27 o 
   6   5  17       10.33        7.83     29.98 o 
   7   5  17       12.34        9.48     58.33 o 
  -6   6  17       23.59       43.86     20.03 o 
  -5   6  17       18.13       31.83     18.15 o 
  -4   6  17      104.97      132.72     19.24 o 
  -3   6  17      200.58      229.71     20.77 o 
  -2   6  17       56.76       68.66     16.31 o 
  -1   6  17      351.45      347.82     16.04 o 
   0   6  17       74.59       92.85     13.52 o 
   1   6  17      127.93      118.11     18.48 o 
   2   6  17       95.66       87.61     27.46 o 
   3   6  17       43.98       75.39     28.27 o 
   4   6  17      124.19      128.80     31.95 o 
   5   6  17        1.86       12.06     32.61 o 
   6   6  17      115.32      111.67     36.97 o 
  -4   7  17       54.22       41.78     18.94 o 
  -3   7  17        1.10        7.84     14.95 o 
  -2   7  17       68.01       61.78     15.48 o 
  -1   7  17      171.96      179.10     17.28 o 
   0   7  17       68.41       76.88     15.35 o 
   1   7  17       11.30       28.69     19.28 o 
   2   7  17      232.41      231.42     36.41 o 
   3   7  17       72.08       95.53     32.58 o 
   4   7  17       87.87       76.22     33.93 o 
  -9   0  18      238.34      205.67     30.50 o 
  -8   0  18      168.00      212.18     27.99 o 
  -7   0  18       97.27      124.99     20.22 o 
  -6   0  18      357.80      333.52     19.16 o 
  -5   0  18     1265.26     1295.31     30.98 o 
  -4   0  18        4.69       18.29      7.59 o 
  -3   0  18      192.59      257.31     13.06 o 
  -2   0  18      849.03      840.98     18.87 o 
  -1   0  18     2340.00     2237.63     41.58 o 
   0   0  18      715.83      814.58     17.91 o 
   1   0  18      202.57      227.47     10.87 o 
   2   0  18       53.27       62.67      8.39 o 
   3   0  18      194.10      206.93     14.26 o 
   4   0  18       51.93       85.60     11.89 o 
   5   0  18      800.12      803.87     29.57 o 
   6   0  18        1.44       14.76     14.05 o 
   7   0  18      108.85       87.43     22.97 o 
   8   0  18       92.84       97.35     19.26 o 
   9   0  18      128.35       82.00     20.22 o 
  -9   1  18       53.12       77.74     25.45 o 
  -8   1  18       65.85       92.92     24.33 o 
  -7   1  18       26.54       57.84     10.37 o 
  -6   1  18      245.21      262.92     11.14 o 
  -5   1  18      223.85      238.14      8.53 o 
  -4   1  18       25.80       46.57      5.79 o 
  -3   1  18      219.34      260.10      8.33 o 
  -2   1  18     1043.53     1044.92     15.29 o 
  -1   1  18     2434.95     2443.44     29.94 o 
   0   1  18       11.70       15.70      3.50 o 
   1   1  18     1141.15     1165.56     21.11 o 
   2   1  18      881.89      880.87     20.41 o 
   3   1  18       36.40       61.44      8.39 o 
   4   1  18      237.31      251.86     22.53 o 
   5   1  18      465.53      333.40     35.17 o 
   6   1  18      173.85      157.82     11.73 o 
   7   1  18       37.84       59.67     11.91 o 
   8   1  18      202.43      201.29     14.83 o 
   9   1  18       36.72       37.60     13.58 o 
  -9   2  18        1.70        4.64     18.13 o 
  -8   2  18        4.15        9.03     13.84 o 
  -7   2  18       21.75       30.34     10.53 o 
  -6   2  18      148.82      146.51     10.97 o 
  -5   2  18      143.27      161.09      9.99 o 
  -4   2  18       12.72       11.09      5.85 o 
  -3   2  18       31.79       33.32      5.52 o 
  -2   2  18     1244.87     1198.69     21.70 o 
  -1   2  18       80.16      109.03      5.57 o 
   0   2  18       18.99       36.78      4.04 o 
   1   2  18       47.77      116.79      6.27 o 
   2   2  18      233.63      269.61     21.82 o 
   3   2  18        6.99       51.41     11.22 o 
   4   2  18      164.21      175.95     15.23 o 
   5   2  18        6.60       28.14     16.87 o 
   6   2  18      219.91      255.81     17.89 o 
   7   2  18       71.54      152.67     17.71 o 
   8   2  18       17.37       50.49     17.30 o 
   9   2  18        2.94       30.71     18.21 o 
  -8   3  18      164.24      152.85     18.25 o 
  -7   3  18      689.94      624.09     24.14 o 
  -6   3  18      203.13      208.90     12.51 o 
  -5   3  18      983.73      953.62     22.75 o 
  -4   3  18     1966.55     1855.01     34.83 o 
  -3   3  18      379.24      395.13     15.98 o 
  -2   3  18     2429.93     2438.61     39.30 o 
  -1   3  18     1683.52     1603.81     25.13 o 
   0   3  18     3896.29     3694.57     62.83 o 
   1   3  18      511.54      517.08     14.79 o 
   2   3  18     2228.27     2212.74     47.35 o 
   3   3  18     2380.68     2459.91     52.74 o 
   4   3  18     1041.06     1104.19     55.36 o 
   5   3  18     1062.92     1118.09     60.23 o 
   6   3  18      463.91      520.66     49.06 o 
   7   3  18      277.30      253.88     39.78 o 
   8   3  18      321.85      315.74     25.46 o 
  -8   4  18        3.18       24.61     12.72 o 
  -7   4  18       18.85       17.20     12.07 o 
  -6   4  18       24.26       45.13     13.88 o 
  -5   4  18        3.39        6.41      8.84 o 
  -4   4  18        5.56        8.38      3.40 o 
  -3   4  18      113.99      100.81      8.79 o 
  -2   4  18       28.89       40.66      7.23 o 
  -1   4  18       16.61       16.75      6.21 o 
   0   4  18        2.43       17.31      5.83 o 
   1   4  18      167.17      154.05     17.51 o 
   2   4  18        8.60       82.94      8.40 o 
   3   4  18       12.31       59.92      8.90 o 
   4   4  18        6.66       75.41     14.71 o 
   5   4  18        0.34       33.87     16.02 o 
   6   4  18       18.98       50.15     32.73 o 
   7   4  18        0.06       29.70     34.34 o 
  -7   5  18       58.69       70.08     21.52 o 
  -6   5  18      256.66      268.84     23.72 o 
  -5   5  18      410.58      425.84     30.90 o 
  -4   5  18      414.75      420.25     20.21 o 
  -3   5  18      380.88      400.75     19.57 o 
  -2   5  18      517.49      502.51     20.53 o 
  -1   5  18     1044.02     1004.10     24.11 o 
   0   5  18      254.51      271.65     13.00 o 
   1   5  18     1069.31      956.65     22.44 o 
   2   5  18      583.77      580.57     27.35 o 
   3   5  18      451.99      438.02     21.70 o 
   4   5  18      480.95      455.54     23.97 o 
   5   5  18      500.54      493.65     32.51 o 
   6   5  18      109.86      106.75     19.50 o 
   7   5  18       85.61       69.86     20.68 o 
  -6   6  18      135.98      160.70     23.09 o 
  -5   6  18       46.08       26.23     20.39 o 
  -4   6  18       33.65       44.55     17.36 o 
  -3   6  18       70.39       79.17     18.14 o 
  -2   6  18      127.05      149.64     13.41 o 
  -1   6  18       70.39       87.40     11.93 o 
   0   6  18        4.54       13.58     12.16 o 
   1   6  18        4.34        9.22     16.45 o 
   2   6  18       34.85      -15.55     25.43 o 
   3   6  18        0.95      -14.06     25.51 o 
   4   6  18        5.51      -14.88     28.22 o 
   5   6  18       29.58       30.37     33.39 o 
  -4   7  18       35.59       56.84     25.86 o 
  -3   7  18      104.72      135.68     17.33 o 
  -2   7  18       45.72       32.37     15.48 o 
  -1   7  18       47.71       39.32     14.82 o 
   0   7  18       16.81       -2.39     18.85 o 
   1   7  18        9.51       29.15     19.11 o 
   2   7  18       21.14       42.21     30.76 o 
   3   7  18        0.38       -8.05     29.38 o 
  -9   1  19      133.88      185.00     29.35 o 
  -8   1  19      353.49      429.36     35.88 o 
  -7   1  19      320.75      331.03     20.04 o 
  -6   1  19      641.59      636.28     24.47 o 
  -5   1  19      612.80      630.49     15.16 o 
  -4   1  19     1262.01     1229.87     24.41 o 
  -3   1  19     1946.55     1871.78     30.39 o 
  -2   1  19       67.77       58.66      4.43 o 
  -1   1  19     1928.52     1811.37     24.00 o 
   0   1  19     1736.98     1678.15     21.38 o 
   1   1  19     1166.19     1194.31     21.78 o 
   2   1  19      828.86      852.46     25.97 o 
   3   1  19      516.75      494.92     18.04 o 
   4   1  19      179.06      184.50     11.15 o 
   5   1  19      644.89      665.19     21.51 o 
   6   1  19      201.68      243.17     13.49 o 
   7   1  19        2.51        2.04     11.48 o 
   8   1  19       25.77       49.48     13.19 o 
   9   1  19      112.19      105.03     14.45 o 
  -9   2  19       26.29       50.38     22.84 o 
  -8   2  19        3.34       -6.30     25.53 o 
  -7   2  19       50.58       53.48     11.22 o 
  -6   2  19      171.74      199.05     12.01 o 
  -5   2  19      116.38      116.42      9.25 o 
  -4   2  19       10.34       19.86      6.23 o 
  -3   2  19     1240.61     1234.33     21.98 o 
  -2   2  19        8.99       19.19      5.06 o 
  -1   2  19     2002.00     2039.86     30.50 o 
   0   2  19      389.65      378.88      9.68 o 
   1   2  19     2312.84     2302.35     38.36 o 
   2   2  19       71.78       73.10      7.13 o 
   3   2  19      997.39     1055.00     34.16 o 
   4   2  19      569.90      653.84     27.55 o 
   5   2  19      318.02      335.61     23.05 o 
   6   2  19      347.53      330.74     22.81 o 
   7   2  19      378.95      404.81     27.47 o 
   8   2  19      127.73      111.06     21.25 o 
  -8   3  19       39.01       36.82     14.03 o 
  -7   3  19        0.46       19.29     10.93 o 
  -6   3  19       24.15       21.54     11.28 o 
  -5   3  19       19.30       24.10      8.52 o 
  -4   3  19      256.73      280.46     12.20 o 
  -3   3  19       97.57       87.89     12.98 o 
  -2   3  19       75.48       65.99      6.36 o 
  -1   3  19       14.09       32.60      5.24 o 
   0   3  19      718.65      644.81     16.02 o 
   1   3  19       84.77      113.49      9.14 o 
   2   3  19      101.22      145.15      9.90 o 
   3   3  19        0.54       88.56     10.62 o 
   4   3  19        5.33       75.43     25.16 o 
   5   3  19      109.88      145.26     30.45 o 
   6   3  19       21.56       46.49     17.60 o 
   7   3  19       11.10       12.53     18.45 o 
   8   3  19        1.35       66.14     47.74 o 
  -7   4  19       25.51       32.50     12.53 o 
  -6   4  19      359.40      383.28     16.35 o 
  -5   4  19      173.12      180.84     11.75 o 
  -4   4  19      444.98      438.97     18.32 o 
  -3   4  19      172.25      174.04     10.10 o 
  -2   4  19      971.46      891.87     20.75 o 
  -1   4  19      243.42      256.23     12.07 o 
   0   4  19      932.92      869.21     20.62 o 
   1   4  19      189.61      197.82     10.13 o 
   2   4  19     1161.49     1102.29     27.26 o 
   3   4  19     1031.74      990.42     26.12 o 
   4   4  19      604.92      668.13     29.04 o 
   5   4  19      221.11      200.37     20.21 o 
   6   4  19      643.94      642.88     54.15 o 
   7   4  19      167.72      154.11     38.75 o 
  -7   5  19       99.24       98.74     22.09 o 
  -6   5  19        3.86       20.79     17.81 o 
  -5   5  19      256.65      283.84     22.86 o 
  -4   5  19      220.75      249.87     16.56 o 
  -3   5  19      141.30      163.60     15.04 o 
  -2   5  19      249.23      261.39     15.27 o 
  -1   5  19      324.10      349.82     15.27 o 
   0   5  19      586.33      603.06     15.50 o 
   1   5  19       12.88       20.78      8.11 o 
   2   5  19       87.40       79.33     12.55 o 
   3   5  19      106.93      129.25     14.15 o 
   4   5  19      174.07      200.38     17.45 o 
   5   5  19       20.07       63.38     17.32 o 
   6   5  19        6.24       25.05     18.67 o 
  -5   6  19       10.70       26.61     18.42 o 
  -4   6  19       39.79       45.70     18.79 o 
  -3   6  19       49.89       50.82     13.87 o 
  -2   6  19      136.73      139.27     13.43 o 
  -1   6  19       56.27       77.38     12.04 o 
   0   6  19      108.45       88.05     16.63 o 
   1   6  19       70.47       73.06     18.02 o 
   2   6  19      142.87      101.69     29.25 o 
   3   6  19       28.59       29.18     27.12 o 
   4   6  19       39.87        5.47     29.16 o 
   5   6  19       48.07       28.08     34.04 o 
  -3   7  19       78.13       73.56     16.40 o 
  -2   7  19      173.23      179.91     18.09 o 
  -1   7  19      266.06      282.94     19.82 o 
   0   7  19       71.31       93.09     23.41 o 
   1   7  19      327.82      361.20     40.18 o 
   2   7  19      119.12      114.33     33.44 o 
   3   7  19       45.13       57.70     31.96 o 
  -9   0  20      113.27      115.57     28.60 o 
  -8   0  20      237.09      280.82     31.51 o 
  -7   0  20     1122.07     1095.07     54.20 o 
  -6   0  20      457.10      445.96     22.98 o 
  -5   0  20     1085.55     1096.43     28.00 o 
  -4   0  20     3803.89     3563.11     73.11 o 
  -3   0  20      594.33      556.59     17.84 o 
  -2   0  20     1798.10     1693.07     36.80 o 
  -1   0  20     3084.20     3071.21     56.02 o 
   0   0  20     2099.55     2052.43     43.23 o 
   1   0  20     4041.42     4044.74     99.19 o 
   2   0  20     1365.08     1374.72     52.75 o 
   3   0  20     2665.42     2624.05     92.63 o 
   4   0  20     1906.55     1923.82     71.84 o 
   5   0  20      359.07      339.40     20.79 o 
   6   0  20      519.11      498.35     49.05 o 
   7   0  20      499.92      507.32     28.08 o 
   8   0  20      282.85      246.80     37.09 o 
   9   0  20       11.57       -0.28     34.11 o 
  -9   1  20        0.66       29.68     26.21 o 
  -8   1  20      164.09      165.34     28.34 o 
  -7   1  20      122.68      130.04     16.29 o 
  -6   1  20       73.47       97.91     11.91 o 
  -5   1  20       79.17       71.87      8.51 o 
  -4   1  20       21.79       15.17      8.08 o 
  -3   1  20      104.64      119.30     13.78 o 
  -2   1  20        6.09        9.88      4.83 o 
  -1   1  20      154.61      201.21      9.51 o 
   0   1  20       62.48      101.27      5.93 o 
   1   1  20        2.95       61.14      5.79 o 
   2   1  20      292.47      319.51     11.86 o 
   3   1  20        3.86       67.79      8.42 o 
   4   1  20        4.55       41.27     12.40 o 
   5   1  20       27.78      123.35     15.20 o 
   6   1  20       14.88       77.88     12.53 o 
   7   1  20      128.10      132.67     13.33 o 
   8   1  20        9.62       11.14     12.84 o 
  -8   2  20       13.55       26.84     22.64 o 
  -7   2  20      162.63      189.55     15.88 o 
  -6   2  20      287.08      322.58     21.38 o 
  -5   2  20      581.78      547.70     17.04 o 
  -4   2  20       86.48       89.48      8.09 o 
  -3   2  20      804.37      820.56     16.83 o 
  -2   2  20     2191.44     2110.58     36.47 o 
  -1   2  20      472.94      412.25      9.32 o 
   0   2  20      782.24      735.17     14.24 o 
   1   2  20      492.04      510.25     14.35 o 
   2   2  20     1310.72     1270.76     26.06 o 
   3   2  20      155.46      199.70     15.39 o 
   4   2  20      517.90      476.69     24.76 o 
   5   2  20      400.06      401.31     25.11 o 
   6   2  20      164.12      200.23     20.27 o 
   7   2  20      289.89      285.50     23.81 o 
   8   2  20       26.82       51.15     19.89 o 
  -8   3  20       12.73       30.43     14.34 o 
  -7   3  20       25.36       26.56     11.34 o 
  -6   3  20       65.84       84.32     10.92 o 
  -5   3  20       23.03       26.10      8.73 o 
  -4   3  20       61.96       67.17      8.41 o 
  -3   3  20       48.57       47.21      7.13 o 
  -2   3  20       48.96       58.11      6.41 o 
  -1   3  20       28.31       35.06      6.66 o 
   0   3  20      248.52      250.67     10.63 o 
   1   3  20      118.91       98.97     13.35 o 
   2   3  20       48.25       57.33      8.65 o 
   3   3  20        4.73       10.91      9.07 o 
   4   3  20      342.13      346.12     33.56 o 
   5   3  20      264.47      281.06     34.83 o 
   6   3  20       26.64       22.43     17.32 o 
   7   3  20       48.43       28.84     18.71 o 
   8   3  20      111.54      114.48     31.31 o 
  -7   4  20        0.33       19.30     12.56 o 
  -6   4  20       12.49       16.31     10.27 o 
  -5   4  20       99.38      117.22     10.87 o 
  -4   4  20        1.96       -2.51      4.60 o 
  -3   4  20      121.22      129.82      9.50 o 
  -2   4  20       86.21       86.44      8.22 o 
  -1   4  20       63.55       49.16      8.52 o 
   0   4  20      392.87      365.95     12.30 o 
   1   4  20        3.36       10.79      6.32 o 
   2   4  20      223.60      235.59     24.89 o 
   3   4  20       11.34       45.08     17.14 o 
   4   4  20        5.47       19.51     14.65 o 
   5   4  20      108.31      137.97     19.56 o 
   6   4  20       22.10       64.51     34.54 o 
   7   4  20       10.41       13.54     34.37 o 
  -6   5  20       19.46       14.61     35.66 o 
  -5   5  20      112.13      117.37     18.60 o 
  -4   5  20        4.64       12.96     12.31 o 
  -3   5  20       16.92       17.53     11.44 o 
  -2   5  20        7.63       13.87      9.74 o 
  -1   5  20        2.44       14.12      7.18 o 
   0   5  20       46.02       51.76      9.58 o 
   1   5  20       48.54       50.47     11.50 o 
   2   5  20        0.92       12.33     12.98 o 
   3   5  20       40.64       40.62     13.02 o 
   4   5  20      124.52      143.93     17.00 o 
   5   5  20       50.74       52.28     28.13 o 
   6   5  20       31.51       57.72     19.35 o 
  -5   6  20      152.72      175.54     22.25 o 
  -4   6  20      349.81      330.91     56.50 o 
  -3   6  20      337.95      367.65     19.90 o 
  -2   6  20      490.66      514.37     20.30 o 
  -1   6  20      266.41      282.96     15.45 o 
   0   6  20      647.54      625.98     42.56 o 
   1   6  20      337.11      354.24     24.55 o 
   2   6  20      235.76      252.75     33.72 o 
   3   6  20      316.87      282.58     34.65 o 
   4   6  20       81.76       75.54     31.45 o 
   5   6  20      315.09      271.51     41.81 o 
  -3   7  20        0.34        1.46     15.48 o 
  -2   7  20       15.42        2.15     14.91 o 
  -1   7  20       77.46       83.01     16.28 o 
   0   7  20        5.68        8.14     20.05 o 
   1   7  20       29.73       21.35     19.95 o 
   2   7  20       41.92       17.81     30.80 o 
  -8   1  21      198.07      246.33     31.45 o 
  -7   1  21      117.11      122.25     24.60 o 
  -6   1  21      418.67      420.61     22.09 o 
  -5   1  21      334.34      349.94     14.94 o 
  -4   1  21      367.60      401.68     17.00 o 
  -3   1  21     2393.80     2216.54     51.35 o 
  -2   1  21      688.46      648.47     14.72 o 
  -1   1  21     1029.42      997.71     17.73 o 
   0   1  21      677.56      649.09     15.66 o 
   1   1  21     3087.70     3050.25     62.47 o 
   2   1  21      968.31      964.36     29.56 o 
   3   1  21     1964.70     1988.49     49.85 o 
   4   1  21      443.50      505.25     18.80 o 
   5   1  21      707.49      732.47     23.68 o 
   6   1  21      788.37      791.93     25.78 o 
   7   1  21      215.26      249.51     16.74 o 
   8   1  21      184.99      177.99     16.18 o 
  -8   2  21       97.33      122.39     20.17 o 
  -7   2  21        5.16       -3.63     14.77 o 
  -6   2  21      155.01      219.70     17.19 o 
  -5   2  21      351.14      363.56     21.23 o 
  -4   2  21      906.75      891.08     20.55 o 
  -3   2  21      155.29      161.55      8.02 o 
  -2   2  21       53.11       67.94      6.80 o 
  -1   2  21      546.87      528.18     10.74 o 
   0   2  21      527.12      520.18     11.98 o 
   1   2  21       37.35       66.07     11.73 o 
   2   2  21        6.76       57.14      7.66 o 
   3   2  21      175.67      211.45     16.19 o 
   4   2  21      102.85      163.93     16.73 o 
   5   2  21       28.25       74.03     16.55 o 
   6   2  21       11.03       39.65     17.62 o 
   7   2  21        0.77       85.99     29.69 o 
   8   2  21        1.70       11.54     20.15 o 
  -8   3  21      120.91      143.72     23.75 o 
  -7   3  21        0.44       13.92     13.08 o 
  -6   3  21        0.65        9.55      9.87 o 
  -5   3  21        1.96       11.88     11.15 o 
  -4   3  21       64.15       59.17      8.45 o 
  -3   3  21       79.19       87.64      8.84 o 
  -2   3  21      322.36      297.53     12.44 o 
  -1   3  21       73.39       96.40      7.80 o 
   0   3  21     1232.67     1081.60     23.22 o 
   1   3  21       27.10       19.56      6.93 o 
   2   3  21      181.29      168.93     15.82 o 
   3   3  21       24.85       31.64     14.12 o 
   4   3  21      120.73      115.41     16.87 o 
   5   3  21       62.38       70.61     17.28 o 
   6   3  21       38.72       19.05     17.42 o 
   7   3  21        8.34       16.49     34.86 o 
   8   3  21       44.06       55.08     35.53 o 
  -7   4  21       80.99      115.32     14.39 o 
  -6   4  21      242.48      245.64     15.11 o 
  -5   4  21      424.19      431.40     16.89 o 
  -4   4  21       35.18       21.30      8.20 o 
  -3   4  21      324.22      296.42     22.27 o 
  -2   4  21       14.93       13.82      5.09 o 
  -1   4  21      422.35      413.19     12.98 o 
   0   4  21      555.79      515.76     14.28 o 
   1   4  21      196.80      194.00      8.91 o 
   2   4  21      117.51      117.13     13.85 o 
   3   4  21        1.72       17.03     13.20 o 
   4   4  21      133.63      114.04     17.24 o 
   5   4  21       12.81        1.14     17.54 o 
   6   4  21        1.56        1.23     53.07 o 
   7   4  21        1.41       11.54     35.26 o 
  -6   5  21       18.89       40.46     22.16 o 
  -5   5  21        8.85       -2.10     16.06 o 
  -4   5  21       93.34       96.73     14.16 o 
  -3   5  21      280.36      315.18     17.31 o 
  -2   5  21      213.23      228.86     11.31 o 
  -1   5  21      206.18      229.94     11.10 o 
   0   5  21      193.80      204.71     10.02 o 
   1   5  21      240.04      251.53     15.10 o 
   2   5  21      179.64      201.92     16.06 o 
   3   5  21       68.34       91.88     14.40 o 
   4   5  21      278.40      246.02     19.48 o 
   5   5  21       41.69       47.44     18.78 o 
   6   5  21       73.74       58.77     20.14 o 
  -5   6  21       52.95       59.20     19.56 o 
  -4   6  21       75.11       66.52     18.94 o 
  -3   6  21       20.01       34.40     12.49 o 
  -2   6  21       88.08       70.51     12.76 o 
  -1   6  21       14.80       24.74     11.34 o 
   0   6  21       34.69       41.51     17.87 o 
   1   6  21        4.79       -0.76     17.12 o 
   2   6  21       65.19       87.78     29.31 o 
   3   6  21       98.36       79.50     29.07 o 
   4   6  21       29.58       29.36     30.55 o 
  -2   7  21      463.23      479.65     23.90 o 
  -1   7  21      109.80      113.53     19.18 o 
   0   7  21      133.71      142.12     47.91 o 
   1   7  21      215.51      225.29     24.78 o 
   2   7  21      380.69      415.80     43.27 o 
  -8   0  22      100.14       50.04     25.03 o 
  -7   0  22       68.84      128.87     24.44 o 
  -6   0  22      365.17      374.25     21.86 o 
  -5   0  22       37.63       27.88      9.81 o 
  -4   0  22       26.21       52.14     11.89 o 
  -3   0  22      141.70      164.02     11.08 o 
  -2   0  22      167.54      184.12     14.24 o 
  -1   0  22      944.92      959.14     24.24 o 
   0   0  22      189.83      212.38     11.49 o 
   1   0  22       98.99      115.57     10.40 o 
   2   0  22      769.20      816.31     37.38 o 
   3   0  22      650.64      702.66     35.39 o 
   4   0  22     1390.46     1346.53     54.77 o 
   5   0  22      304.69      393.94     30.60 o 
   6   0  22       24.30        6.35     19.15 o 
   7   0  22      280.87      219.57     26.09 o 
   8   0  22      219.06      146.20     25.87 o 
  -8   1  22        1.41        6.80     24.98 o 
  -7   1  22       19.33       -6.92     18.09 o 
  -6   1  22       93.19      115.24     13.16 o 
  -5   1  22      252.73      256.85     12.61 o 
  -4   1  22       60.09       66.07      8.65 o 
  -3   1  22      127.74      174.76      9.64 o 
  -2   1  22     2869.27     2594.16     76.31 o 
  -1   1  22      124.04      159.30     10.45 o 
   0   1  22       57.19       83.37      7.10 o 
   1   1  22      741.46      789.97     46.60 o 
   2   1  22      135.90      160.46     14.42 o 
   3   1  22       53.41      136.40     12.03 o 
   4   1  22       89.89      106.46     16.45 o 
   5   1  22      269.49      322.70     17.13 o 
   6   1  22       62.02      143.48     23.72 o 
   7   1  22        7.10       33.21     14.51 o 
   8   1  22       44.74       65.35     21.62 o 
  -8   2  22        6.62       50.92     20.20 o 
  -7   2  22       13.77       22.07     15.71 o 
  -6   2  22        3.18       -3.19     13.01 o 
  -5   2  22      156.37      180.18     13.25 o 
  -4   2  22       46.18       48.09     17.10 o 
  -3   2  22      330.46      298.05     17.48 o 
  -2   2  22      479.20      490.71     34.38 o 
  -1   2  22     1534.37     1447.07     46.56 o 
   0   2  22        2.76        3.42      7.35 o 
   1   2  22       11.37       12.16      6.88 o 
   2   2  22      786.35      823.50     20.06 o 
   3   2  22      118.73      180.23     15.91 o 
   4   2  22       85.54      104.55     16.35 o 
   5   2  22      124.70      124.13     26.11 o 
   6   2  22       51.11       96.07     30.42 o 
   7   2  22      139.67      149.03     21.44 o 
   8   2  22       79.94       72.66     28.01 o 
  -8   3  22      286.60      307.74     28.47 o 
  -7   3  22      524.24      468.72     33.38 o 
  -6   3  22      131.96      129.97     15.91 o 
  -5   3  22      471.46      468.36     16.97 o 
  -4   3  22      746.27      728.48     19.44 o 
  -3   3  22     1295.57     1187.43     59.35 o 
  -2   3  22      601.44      553.98     15.70 o 
  -1   3  22      841.08      796.17     18.96 o 
   0   3  22     1132.33     1044.84     24.39 o 
   1   3  22      713.01      710.18     20.86 o 
   2   3  22     1428.22     1330.56     45.48 o 
   3   3  22      337.78      389.13     18.94 o 
   4   3  22      493.18      527.03     22.39 o 
   5   3  22      171.85      221.57     21.21 o 
   6   3  22      171.14      168.15     21.84 o 
   7   3  22      165.60      172.38     22.75 o 
  -7   4  22       40.70       24.15     13.24 o 
  -6   4  22       38.96       58.12     11.28 o 
  -5   4  22      102.60       87.29     13.34 o 
  -4   4  22        1.17        1.69      6.08 o 
  -3   4  22       91.85       94.99     13.97 o 
  -2   4  22       33.61       36.93      7.38 o 
  -1   4  22       41.68       40.45      7.31 o 
   0   4  22        2.71       14.90      7.97 o 
   1   4  22        7.96       15.05      8.15 o 
   2   4  22      111.43      117.63     14.31 o 
   3   4  22        0.31        9.89     16.19 o 
   4   4  22        4.74       49.10     16.57 o 
   5   4  22       19.98       26.97     18.52 o 
   6   4  22        5.37       -4.19     20.67 o 
   7   4  22        0.42       35.06     35.45 o 
  -6   5  22      225.97      220.23     23.20 o 
  -5   5  22      179.77      226.26     34.38 o 
  -4   5  22      124.56      132.63     15.10 o 
  -3   5  22      270.01      270.09     21.91 o 
  -2   5  22      544.90      493.26     15.34 o 
  -1   5  22      164.45      161.72      9.68 o 
   0   5  22      128.84      143.29     12.57 o 
   1   5  22      820.55      735.10     23.25 o 
   2   5  22      228.35      239.13     17.35 o 
   3   5  22      184.54      153.04     16.41 o 
   4   5  22       45.11       56.61     16.61 o 
   5   5  22      209.40      201.90     21.36 o 
   6   5  22       28.06       54.96     19.74 o 
  -4   6  22       15.73       25.33     17.60 o 
  -3   6  22       10.54       25.45     12.35 o 
  -2   6  22      112.86      111.76     13.19 o 
  -1   6  22       43.04       60.29     12.18 o 
   0   6  22      290.87      309.73     24.23 o 
   1   6  22        2.32      -13.91     17.25 o 
   2   6  22       86.49       36.13     28.73 o 
   3   6  22      100.17       90.87     30.19 o 
   4   6  22       63.35       92.05     32.54 o 
  -1   7  22       38.87       27.59     15.65 o 
   0   7  22       12.47        8.54     20.10 o 
   1   7  22        9.02        6.97     30.79 o 
  -8   1  23       71.23       97.26     27.38 o 
  -7   1  23      125.48      116.16     16.88 o 
  -6   1  23      209.52      187.45     16.48 o 
  -5   1  23        4.74        7.44     10.45 o 
  -4   1  23        9.19       12.84      8.07 o 
  -3   1  23        2.56        1.19      7.41 o 
  -2   1  23      575.95      573.29     16.22 o 
  -1   1  23      381.23      361.38     13.06 o 
   0   1  23      160.42      156.21     11.39 o 
   1   1  23       84.68      112.03      9.61 o 
   2   1  23      459.47      472.73     16.22 o 
   3   1  23       30.28       47.05     10.86 o 
   4   1  23       16.20       24.91     11.87 o 
   5   1  23       12.06       51.39     13.61 o 
   6   1  23       87.62      118.22     16.09 o 
   7   1  23        0.94        3.49     13.76 o 
   8   1  23        3.35       30.49     14.60 o 
  -8   2  23       21.68        9.63     24.98 o 
  -7   2  23      316.34      325.68     22.22 o 
  -6   2  23       80.08       85.48     15.58 o 
  -5   2  23      156.96      161.55     22.43 o 
  -4   2  23      886.92      885.21     25.08 o 
  -3   2  23      603.56      577.63     26.92 o 
  -2   2  23      351.40      367.42     16.30 o 
  -1   2  23     2058.43     1947.89     71.05 o 
   0   2  23      542.32      522.50     17.56 o 
   1   2  23      828.89      829.69     22.79 o 
   2   2  23      135.80      185.30     21.34 o 
   3   2  23     1455.63     1501.05     80.76 o 
   4   2  23      252.72      295.11     20.94 o 
   5   2  23      557.22      627.08     30.85 o 
   6   2  23      264.95      337.30     25.05 o 
   7   2  23       97.71       86.48     20.95 o 
   8   2  23      135.47      159.66     29.46 o 
  -7   3  23        8.59       -5.74     15.42 o 
  -6   3  23        6.60       15.64     14.16 o 
  -5   3  23       28.33       37.94     13.07 o 
  -4   3  23        0.01      -11.22     11.22 o 
  -3   3  23       25.70       33.64      8.68 o 
  -2   3  23       89.11      104.09      7.77 o 
  -1   3  23      264.31      262.71     10.76 o 
   0   3  23      219.74      251.82     16.76 o 
   1   3  23       15.89       33.35      8.96 o 
   2   3  23        0.14       45.44      9.79 o 
   3   3  23       72.23       91.82     17.24 o 
   4   3  23        0.06       62.11     13.28 o 
   5   3  23        8.40       17.56     17.82 o 
   6   3  23        2.01       55.79     19.65 o 
   7   3  23        0.19       79.83     25.75 o 
  -7   4  23      124.45      129.05     21.21 o 
  -6   4  23      426.71      426.09     26.48 o 
  -5   4  23      287.64      298.49     14.35 o 
  -4   4  23      542.65      466.04     32.72 o 
  -3   4  23      318.61      351.73     26.74 o 
  -2   4  23      334.83      341.57     13.02 o 
  -1   4  23     1181.30     1149.85     22.32 o 
   0   4  23      856.12      796.08     20.51 o 
   1   4  23      457.38      453.19     18.71 o 
   2   4  23     1304.81     1220.10     45.73 o 
   3   4  23      555.19      617.80     28.06 o 
   4   4  23      450.42      487.39     34.52 o 
   5   4  23      223.77      232.96     37.67 o 
   6   4  23      338.04      318.72     27.19 o 
  -6   5  23        6.04       -0.83     18.22 o 
  -5   5  23      198.97      181.33     20.62 o 
  -4   5  23        2.35        5.56     12.65 o 
  -3   5  23       45.05       54.65      9.80 o 
  -2   5  23        3.12        5.49      8.27 o 
  -1   5  23      139.22      130.32      9.54 o 
   0   5  23      139.45      114.16     10.58 o 
   1   5  23        4.54       32.73     11.20 o 
   2   5  23       13.43       36.13     17.63 o 
   3   5  23        6.03       30.55     14.85 o 
   4   5  23        3.92        5.04     16.26 o 
   5   5  23       32.61       58.44     21.79 o 
  -4   6  23      124.12      136.48     21.72 o 
  -3   6  23       24.86       23.29     12.57 o 
  -2   6  23      198.93      225.83     15.23 o 
  -1   6  23        3.20       -5.01     11.36 o 
   0   6  23      371.27      400.28     26.99 o 
   1   6  23       17.82       13.80     17.78 o 
   2   6  23       30.61       21.28     29.05 o 
   3   6  23       28.70       47.21     29.71 o 
   4   6  23      128.57      112.39     33.72 o 
  -8   0  24       28.37       17.88     25.42 o 
  -7   0  24      771.39      675.78     45.70 o 
  -6   0  24       80.89       95.19     14.61 o 
  -5   0  24      593.03      562.15     21.44 o 
  -4   0  24      757.56      659.14     28.65 o 
  -3   0  24      337.81      336.14     21.10 o 
  -2   0  24      430.11      354.60     23.01 o 
  -1   0  24       95.45       91.78     11.75 o 
   0   0  24     6765.61     6404.20    155.42 o 
   1   0  24       10.02        8.73      9.52 o 
   2   0  24       63.24       69.16     16.14 o 
   3   0  24      835.40      792.88     39.29 o 
   4   0  24      299.42      345.92     28.47 o 
   5   0  24        5.99       -1.86     18.86 o 
   6   0  24      144.53      112.54     22.63 o 
   7   0  24       64.95       74.70     23.56 o 
   8   0  24        1.50      -11.45     23.28 o 
  -8   1  24        0.49       45.04     27.58 o 
  -7   1  24        1.79      -13.29     19.49 o 
  -6   1  24        3.24        7.14     12.11 o 
  -5   1  24       69.54      100.12     12.23 o 
  -4   1  24       39.56       37.52      8.85 o 
  -3   1  24       12.38       15.00      7.90 o 
  -2   1  24      244.36      299.61     11.92 o 
  -1   1  24      417.69      378.17     13.74 o 
   0   1  24       73.64       80.53      7.52 o 
   1   1  24        3.53       10.36      5.99 o 
   2   1  24      385.54      415.06     17.00 o 
   3   1  24       46.19       68.53     12.23 o 
   4   1  24       28.10       44.91     12.49 o 
   5   1  24       89.98      105.48     14.90 o 
   6   1  24      218.90      181.85     17.33 o 
   7   1  24       39.35       70.66     16.34 o 
   8   1  24       13.44       18.51     15.93 o 
  -8   2  24       81.89       60.62     26.15 o 
  -7   2  24        4.96       14.87     20.69 o 
  -6   2  24      108.44      105.16     27.04 o 
  -5   2  24      420.22      416.38     23.22 o 
  -4   2  24      145.76      134.85     12.00 o 
  -3   2  24      238.13      201.46     10.98 o 
  -2   2  24      195.03      190.44     18.09 o 
  -1   2  24      330.40      316.81     16.21 o 
   0   2  24        4.43       22.04      8.60 o 
   1   2  24      928.27      877.28     23.92 o 
   2   2  24        6.73       11.27      9.31 o 
   3   2  24       28.81      108.10     30.46 o 
   4   2  24      264.41      261.70     26.47 o 
   5   2  24       90.47      154.12     39.43 o 
   6   2  24       51.53       84.53     41.60 o 
   7   2  24        2.49       38.06     48.25 o 
  -7   3  24        1.34        5.61     21.55 o 
  -6   3  24      434.40      436.95     24.30 o 
  -5   3  24       89.59       81.82     14.63 o 
  -4   3  24        4.39       19.01     12.15 o 
  -3   3  24      826.43      746.38     36.18 o 
  -2   3  24      618.95      559.69     23.59 o 
  -1   3  24        8.99        0.82     10.39 o 
   0   3  24      679.77      638.06     19.61 o 
   1   3  24     1212.29     1155.92     39.37 o 
   2   3  24      318.65      356.63     17.75 o 
   3   3  24      207.07      232.19     35.46 o 
   4   3  24      981.48     1018.98     49.42 o 
   5   3  24      138.28      188.29     21.57 o 
   6   3  24      142.41      154.08     48.48 o 
   7   3  24      331.98      324.11     27.15 o 
  -6   4  24       30.38       39.91     19.71 o 
  -5   4  24       30.49       33.72     13.80 o 
  -4   4  24        2.17       -4.25      7.43 o 
  -3   4  24        8.44        5.89      8.55 o 
  -2   4  24       53.75       56.51      8.10 o 
  -1   4  24       81.43      100.15      8.49 o 
   0   4  24        1.06       14.61      8.60 o 
   1   4  24        0.78        4.99     13.03 o 
   2   4  24      103.06      133.35     15.37 o 
   3   4  24        6.93       27.79     17.41 o 
   4   4  24       25.64       41.47     17.78 o 
   5   4  24        2.09       11.59     19.03 o 
   6   4  24        0.18       40.67     22.21 o 
  -5   5  24       21.43       16.85     17.47 o 
  -4   5  24       55.92       70.64     13.84 o 
  -3   5  24      167.25      165.92     10.73 o 
  -2   5  24      107.49       94.64      9.53 o 
  -1   5  24      187.44      171.72     10.37 o 
   0   5  24       93.49       94.22     10.58 o 
   1   5  24      151.60      166.56     13.50 o 
   2   5  24      396.76      345.80     22.19 o 
   3   5  24      224.93      205.01     18.46 o 
   4   5  24       38.43       61.82     17.57 o 
   5   5  24      116.10      116.23     18.78 o 
  -3   6  24      357.88      380.84     27.25 o 
  -2   6  24        5.52       11.63     11.88 o 
  -1   6  24      161.87      149.38     13.81 o 
   0   6  24      303.53      285.34     36.12 o 
   1   6  24       10.28       18.91     17.95 o 
   2   6  24       14.33       12.62     29.32 o 
   3   6  24      248.73      302.46     37.80 o 
  -8   1  25       79.55      129.72     29.60 o 
  -7   1  25      108.25       88.75     17.47 o 
  -6   1  25      496.95      508.03     22.97 o 
  -5   1  25      435.89      459.99     19.80 o 
  -4   1  25      503.16      476.75     23.99 o 
  -3   1  25      615.26      570.97     28.07 o 
  -2   1  25      790.69      789.95     19.87 o 
  -1   1  25     1020.89      954.28     21.80 o 
   0   1  25      728.74      725.71     21.40 o 
   1   1  25     1201.20     1129.08     58.17 o 
   2   1  25      944.53     1026.66     26.59 o 
   3   1  25      537.85      552.85     24.08 o 
   4   1  25      204.89      215.96     16.13 o 
   5   1  25      609.90      601.90     26.11 o 
   6   1  25      136.02      147.80     17.11 o 
   7   1  25      121.23      127.72     17.51 o 
  -7   2  25       28.22       24.64     20.00 o 
  -6   2  25      193.80      212.18     19.22 o 
  -5   2  25        3.73       -6.75     12.08 o 
  -4   2  25        0.22       -3.00     10.06 o 
  -3   2  25        0.25        9.31      8.42 o 
  -2   2  25        6.05       10.00      9.28 o 
  -1   2  25      218.56      231.56     12.65 o 
   0   2  25        1.06        4.90      8.76 o 
   1   2  25       98.76      112.28     10.73 o 
   2   2  25        4.82        8.05      9.61 o 
   3   2  25      152.16      174.57     16.69 o 
   4   2  25        1.35       48.84     21.50 o 
   5   2  25      182.83      221.57     27.78 o 
   6   2  25       27.47       57.22     26.12 o 
   7   2  25       13.58      -25.90     25.90 o 
  -7   3  25        6.79       20.44     22.54 o 
  -6   3  25       94.95       73.02     16.32 o 
  -5   3  25        0.63       13.97     13.59 o 
  -4   3  25       66.25       61.01     13.44 o 
  -3   3  25      166.73      135.92     14.33 o 
  -2   3  25       10.78        6.82     11.27 o 
  -1   3  25      125.56       98.56     18.92 o 
   0   3  25       10.57        8.72     15.67 o 
   1   3  25        3.75        8.11     17.11 o 
   2   3  25       66.92       52.18     14.00 o 
   3   3  25       38.34       58.35     12.99 o 
   4   3  25       89.89      124.02     15.31 o 
   5   3  25        4.89       -1.68     14.88 o 
   6   3  25       14.89       49.50     42.90 o 
   7   3  25        9.44      105.76     36.51 o 
  -6   4  25        0.26       13.29     20.24 o 
  -5   4  25       78.42       74.49     14.51 o 
  -4   4  25       51.63       18.26     23.80 o 
  -3   4  25      199.76      194.15     16.00 o 
  -2   4  25       17.60       21.88     10.20 o 
  -1   4  25       10.48        9.58      7.56 o 
   0   4  25      132.31      118.02     10.45 o 
   1   4  25       56.48       40.33     13.20 o 
   2   4  25      236.31      243.03     18.29 o 
   3   4  25       82.60       99.34     17.22 o 
   4   4  25       92.41       85.41     18.81 o 
   5   4  25       38.77       41.93     20.18 o 
   6   4  25       12.04       19.54     21.95 o 
  -5   5  25       98.58      155.30     33.61 o 
  -4   5  25      421.68      426.92     19.51 o 
  -3   5  25       51.79       80.34      9.82 o 
  -2   5  25       86.84       85.33      9.59 o 
  -1   5  25      265.53      264.51     12.43 o 
   0   5  25        6.31        2.89      9.78 o 
   1   5  25      636.16      636.58     27.62 o 
   2   5  25        6.23        2.46     18.54 o 
   3   5  25       99.27       93.10     30.35 o 
   4   5  25      172.59      172.94     19.37 o 
   5   5  25       65.26       47.89     21.14 o 
  -3   6  25        4.27       19.56     14.48 o 
  -2   6  25        0.95       -1.36     13.58 o 
  -1   6  25       86.17       64.11     19.71 o 
   0   6  25        2.04       -3.19     17.73 o 
   1   6  25       19.55       21.34     28.25 o 
   2   6  25        3.91       -0.45     28.38 o 
   3   6  25        0.89       33.53     30.99 o 
  -6   0  26        5.21       -0.76     18.34 o 
  -5   0  26      287.57      284.51     19.60 o 
  -4   0  26      431.13      385.26     35.32 o 
  -3   0  26      878.98      811.58     42.60 o 
  -2   0  26      659.01      606.93     24.43 o 
  -1   0  26       91.82      128.37     13.14 o 
   0   0  26     1439.82     1456.94     41.57 o 
   1   0  26     1534.46     1406.41     57.38 o 
   2   0  26     1418.35     1459.73     58.24 o 
   3   0  26       99.78      141.79     20.48 o 
   4   0  26     1287.52     1272.06     54.41 o 
   5   0  26      166.21      198.89     25.17 o 
   6   0  26      276.88      197.99     26.67 o 
   7   0  26      241.93      212.36     28.24 o 
  -7   1  26       52.20       75.87     17.36 o 
  -6   1  26       17.03       39.46     13.44 o 
  -5   1  26      246.89      250.71     15.77 o 
  -4   1  26        7.10        5.91     10.48 o 
  -3   1  26       51.71       52.12      9.22 o 
  -2   1  26      104.57      107.40      9.46 o 
  -1   1  26       25.35       30.47      8.04 o 
   0   1  26      142.43      154.67     11.43 o 
   1   1  26       81.80      126.82     15.73 o 
   2   1  26      628.69      664.92     34.48 o 
   3   1  26       82.66      122.01     23.74 o 
   4   1  26       37.64       40.91     13.80 o 
   5   1  26       41.05      112.77     24.69 o 
   6   1  26        2.69       46.39     25.13 o 
   7   1  26       12.08       12.56     15.77 o 
  -7   2  26        2.87       15.96     24.87 o 
  -6   2  26       10.19       22.73     13.59 o 
  -5   2  26       61.06       83.25     17.30 o 
  -4   2  26      495.13      480.20     26.46 o 
  -3   2  26      165.54      161.17     17.51 o 
  -2   2  26      252.51      238.32     19.65 o 
  -1   2  26      422.94      378.53     23.05 o 
   0   2  26       94.03      107.36     13.16 o 
   1   2  26      386.02      381.03     17.07 o 
   2   2  26      210.83      240.64     17.86 o 
   3   2  26      313.83      370.68     24.32 o 
   4   2  26       91.59      112.84     24.46 o 
   5   2  26      165.48      143.08     26.64 o 
   6   2  26      269.30      257.99     31.46 o 
   7   2  26       65.64       87.52     28.98 o 
  -6   3  26       40.79       54.57     16.05 o 
  -5   3  26      239.80      236.39     35.67 o 
  -4   3  26      133.96      121.13     16.83 o 
  -3   3  26       72.32       70.95     13.40 o 
  -2   3  26      104.33       99.30     13.99 o 
  -1   3  26      245.63      258.56     24.67 o 
   0   3  26      218.44      219.24     22.91 o 
   1   3  26       66.95       45.47     18.85 o 
   2   3  26        2.71      -11.83     13.52 o 
   3   3  26      160.21      146.03     17.76 o 
   4   3  26       17.15       40.47     16.63 o 
   5   3  26        2.02      -17.34     17.34 o 
   6   3  26        3.84       28.53     26.13 o 
  -6   4  26       62.09       57.76     21.47 o 
  -5   4  26       25.89       30.83     14.32 o 
  -4   4  26        0.17       -0.56     11.90 o 
  -3   4  26       68.40       74.04     13.89 o 
  -2   4  26        3.85       22.61     12.24 o 
  -1   4  26        4.23       -0.45     11.90 o 
   0   4  26       66.32       62.20     17.86 o 
   1   4  26       43.14       37.10     13.75 o 
   2   4  26      131.46      145.97     16.89 o 
   3   4  26       38.40       52.68     16.95 o 
   4   4  26        0.80        6.02     18.20 o 
   5   4  26        1.77       21.26     36.66 o 
  -4   5  26       27.14        9.04     16.96 o 
  -3   5  26        1.57       -7.57     12.90 o 
  -2   5  26       83.56       70.25      9.57 o 
  -1   5  26      238.05      221.94     14.70 o 
   0   5  26        1.24       -1.09      9.97 o 
   1   5  26       11.24       47.68     14.79 o 
   2   5  26       21.40        2.57     15.12 o 
   3   5  26       12.72       22.56     15.88 o 
   4   5  26        0.19        4.20     14.20 o 
  -2   6  26       93.18       73.79     15.93 o 
  -1   6  26      137.91      175.82     18.93 o 
   0   6  26       44.72       49.45     19.36 o 
   1   6  26      146.79      176.97     33.71 o 
   2   6  26      212.61      190.84     34.08 o 
  -7   1  27      127.76       85.89     18.17 o 
  -6   1  27       80.12       86.98     16.70 o 
  -5   1  27       65.82       61.39     12.95 o 
  -4   1  27       62.85       78.17     12.13 o 
  -3   1  27       73.94       90.11     10.12 o 
  -2   1  27      231.46      239.32     11.90 o 
  -1   1  27      369.99      350.20     14.02 o 
   0   1  27      103.64      103.45     11.12 o 
   1   1  27       11.94       13.26      8.35 o 
   2   1  27      301.40      352.43     24.97 o 
   3   1  27      873.89      854.53     36.63 o 
   4   1  27       16.79       46.39     14.85 o 
   5   1  27      134.53      144.30     16.74 o 
   6   1  27       79.48       70.71     16.17 o 
   7   1  27       89.76       93.22     16.68 o 
  -7   2  27       75.08      112.29     27.46 o 
  -6   2  27       81.94       74.30     15.87 o 
  -5   2  27      203.17      224.82     15.83 o 
  -4   2  27      475.30      479.57     26.67 o 
  -3   2  27      230.07      243.06     37.74 o 
  -2   2  27      420.69      484.22     24.73 o 
  -1   2  27      255.80      279.54     18.21 o 
   0   2  27      165.85      228.72     17.16 o 
   1   2  27      257.09      294.56     19.09 o 
   2   2  27      357.99      368.59     23.68 o 
   3   2  27      232.90      283.15     20.36 o 
   4   2  27      156.99      203.49     27.19 o 
   5   2  27      110.25      158.69     28.51 o 
   6   2  27       28.67       73.81     27.20 o 
  -6   3  27      145.50      114.91     24.67 o 
  -5   3  27      118.79      117.01     16.68 o 
  -4   3  27        9.22       13.66     13.45 o 
  -3   3  27      109.41      106.34     14.52 o 
  -2   3  27       59.28       66.12     13.74 o 
  -1   3  27        1.15        1.59     17.65 o 
   0   3  27       86.42      100.98     20.34 o 
   1   3  27       27.01       27.38     14.09 o 
   2   3  27       26.18       25.37     14.51 o 
   3   3  27        1.38       18.31     15.72 o 
   4   3  27       45.93       45.03     17.43 o 
   5   3  27        0.23       -5.99     17.60 o 
   6   3  27       29.97       12.11     26.86 o 
  -5   4  27       40.66       23.53     12.29 o 
  -4   4  27      201.74      168.28     55.27 o 
  -3   4  27      211.05      202.95     16.85 o 
  -2   4  27      496.82      446.90     22.56 o 
  -1   4  27      397.62      339.66     20.57 o 
   0   4  27      125.90      126.31     15.27 o 
   1   4  27      786.34      683.79     37.38 o 
   2   4  27      111.13      141.95     22.50 o 
   3   4  27      234.94      204.63     26.21 o 
   4   4  27       18.94       25.49     23.79 o 
   5   4  27      145.90      120.38     29.15 o 
  -4   5  27       46.79       60.79     18.42 o 
  -3   5  27        1.14       -3.13     16.87 o 
  -2   5  27       47.09       50.88     22.44 o 
  -1   5  27       59.11       42.31     13.99 o 
   0   5  27       20.27       16.17     10.47 o 
   1   5  27        1.67      -13.45     14.44 o 
   2   5  27       19.29       20.61     15.78 o 
   3   5  27       10.55       14.23     14.43 o 
   4   5  27       61.69       25.96     31.44 o 
  -1   6  27       11.67       -6.28     18.51 o 
   0   6  27      129.13      100.46     20.55 o 
   1   6  27       21.81       17.66     29.21 o 
  -6   0  28        6.47       46.66     20.35 o 
  -5   0  28        1.19      -11.49     14.80 o 
  -4   0  28        0.98      -14.77     21.37 o 
  -3   0  28      249.27      223.05     25.48 o 
  -2   0  28       54.64       77.06     20.40 o 
  -1   0  28      148.10      163.11     21.39 o 
   0   0  28        0.35       28.14     11.68 o 
   1   0  28      517.13      401.96     30.46 o 
   2   0  28      285.30      276.64     24.92 o 
   3   0  28        0.10       -0.26     17.95 o 
   4   0  28       44.70       28.30     20.21 o 
   5   0  28      120.54       83.89     23.03 o 
   6   0  28       21.17       22.15     23.05 o 
  -7   1  28        5.04      -19.64     26.09 o 
  -6   1  28       13.59       22.92     14.18 o 
  -5   1  28      237.21      252.51     22.96 o 
  -4   1  28       38.27       40.58     11.95 o 
  -3   1  28      157.57      170.97     11.82 o 
  -2   1  28       63.91       64.24      9.67 o 
  -1   1  28      169.20      187.04     13.69 o 
   0   1  28      175.35      192.20     10.97 o 
   1   1  28       18.13        9.88      8.59 o 
   2   1  28      425.72      410.78     21.94 o 
   3   1  28       15.16       49.52     13.75 o 
   4   1  28      312.38      328.18     45.04 o 
   5   1  28        2.09       28.13     15.62 o 
   6   1  28      179.11      192.35     48.36 o 
  -6   2  28       58.44       43.40     22.57 o 
  -5   2  28        8.71       29.58     13.08 o 
  -4   2  28       39.18       31.13     17.69 o 
  -3   2  28       43.42       32.56     11.47 o 
  -2   2  28      111.78      120.96     15.74 o 
  -1   2  28       49.20       77.48     14.29 o 
   0   2  28       11.12       15.14     13.34 o 
   1   2  28        2.70       -0.86     13.52 o 
   2   2  28        3.61       26.05     14.91 o 
   3   2  28      106.05      136.11     17.86 o 
   4   2  28      166.74      192.81     19.99 o 
   5   2  28        0.84       34.39     25.34 o 
   6   2  28        1.71       -6.65     26.62 o 
  -6   3  28      361.32      362.02     32.23 o 
  -5   3  28       49.38       42.99     20.22 o 
  -4   3  28      317.73      316.55     20.10 o 
  -3   3  28      405.53      388.97     51.30 o 
  -2   3  28      154.39      154.87     16.08 o 
  -1   3  28      441.53      377.52     34.21 o 
   0   3  28     1144.93     1127.67     51.04 o 
   1   3  28      285.02      332.43     38.56 o 
   2   3  28      197.70      226.71     22.41 o 
   3   3  28      429.76      436.76     26.15 o 
   4   3  28      400.53      417.26     27.03 o 
   5   3  28      135.54      169.60     21.64 o 
  -5   4  28       34.02       12.25     13.50 o 
  -4   4  28        3.24       18.28     19.36 o 
  -3   4  28        0.87      -10.38     13.10 o 
  -2   4  28       18.24       23.42     13.36 o 
  -1   4  28       12.94       18.47     13.40 o 
   0   4  28        8.41       20.91     13.83 o 
   1   4  28        0.09       30.73     18.59 o 
   2   4  28       29.31       48.17     20.70 o 
   3   4  28        8.93       18.62     22.35 o 
   4   4  28        5.01      -23.79     23.79 o 
   5   4  28       14.70       62.51     26.36 o 
  -3   5  28       87.76       84.86     19.24 o 
  -2   5  28       40.62       22.86     14.04 o 
  -1   5  28      396.89      329.16     38.08 o 
   0   5  28      144.83      127.60     15.90 o 
   1   5  28      267.97      257.96     24.82 o 
   2   5  28       21.36       26.67     19.51 o 
   3   5  28      247.40      102.90     17.23 o 
  -6   1  29      396.02      411.13     21.05 o 
  -5   1  29       42.41       63.46     13.75 o 
  -4   1  29      221.58      207.19     15.26 o 
  -3   1  29      106.23      112.14     17.28 o 
  -2   1  29      250.71      252.16     15.43 o 
  -1   1  29      285.76      302.10     15.74 o 
   0   1  29      305.04      344.56     14.60 o 
   1   1  29      256.48      280.70     17.34 o 
   2   1  29        7.70       28.46     13.85 o 
   3   1  29       40.58       55.84     14.60 o 
   4   1  29      249.99      298.82     19.31 o 
   5   1  29       44.80       61.74     16.36 o 
   6   1  29        0.78       12.76     16.13 o 
  -6   2  29       43.64       32.62     29.30 o 
  -5   2  29      240.54      235.78     23.71 o 
  -4   2  29       16.06       26.44     12.27 o 
  -3   2  29      291.88      297.31     16.23 o 
  -2   2  29      215.81      250.99     19.30 o 
  -1   2  29       21.74       36.92     14.26 o 
   0   2  29       71.90       89.14     18.53 o 
   1   2  29      411.72      494.35     25.78 o 
   2   2  29      166.62      229.31     44.64 o 
   3   2  29       61.50       60.83     17.15 o 
   4   2  29      114.87      108.50     19.32 o 
   5   2  29      325.94      290.63     32.55 o 
   6   2  29       22.32       67.04     28.65 o 
  -5   3  29       71.87       60.91     23.38 o 
  -4   3  29       63.83       52.71     17.73 o 
  -3   3  29        1.09       -2.01     13.71 o 
  -2   3  29       22.88       12.35     13.70 o 
  -1   3  29       30.32       29.12     20.57 o 
   0   3  29        2.31       27.47     19.38 o 
   1   3  29        5.33       20.80     14.90 o 
   2   3  29       12.06       29.82     15.87 o 
   3   3  29       13.86       40.29     19.65 o 
   4   3  29        3.22       49.95     18.22 o 
   5   3  29       18.76        7.10     18.77 o 
  -4   4  29       47.33       44.99     20.61 o 
  -3   4  29       21.69       21.92     21.36 o 
  -2   4  29      389.36      347.71     21.18 o 
  -1   4  29       52.52       57.99     15.95 o 
   0   4  29       62.08       69.16     15.20 o 
   1   4  29      500.85      428.78     31.84 o 
   2   4  29      378.43      350.67     32.45 o 
   3   4  29       55.54       72.87     24.30 o 
   4   4  29       46.00       32.85     25.51 o 
  -3   5  29        6.46        8.15     18.48 o 
  -2   5  29      109.83      115.23     20.55 o 
  -1   5  29        1.72       12.10     14.36 o 
   0   5  29       98.99      107.61     20.74 o 
   1   5  29       51.74       76.82     20.88 o 
   2   5  29       33.37       48.62     19.38 o 
  -6   0  30      172.92      158.25     24.91 o 
  -5   0  30      387.21      335.09     29.43 o 
  -4   0  30      100.42      128.37     26.78 o 
  -3   0  30      396.83      391.06     34.80 o 
  -2   0  30      467.47      425.62     34.72 o 
  -1   0  30      611.06      532.55     33.75 o 
   0   0  30      591.74      547.91     35.79 o 
   1   0  30      442.71      456.69     32.05 o 
   2   0  30      487.15      582.96     36.97 o 
   3   0  30       44.28       61.53     21.42 o 
   4   0  30      585.77      524.58     35.71 o 
   5   0  30        9.16       33.65     23.11 o 
  -6   1  30        4.66       10.88     19.21 o 
  -5   1  30       60.20       57.25     14.00 o 
  -4   1  30       32.42       54.62     13.07 o 
  -3   1  30       14.42       20.14     15.12 o 
  -2   1  30        0.14        6.02      9.60 o 
  -1   1  30        6.08       18.63     11.78 o 
   0   1  30       78.41       78.89     12.33 o 
   1   1  30      139.36      193.66     46.71 o 
   2   1  30        3.63        8.98     13.61 o 
   3   1  30      151.62      151.56     19.77 o 
   4   1  30        2.14       26.58     33.47 o 
   5   1  30        3.14       10.65     15.38 o 
   6   1  30       32.14       34.36     15.84 o 
  -6   2  30        5.51        2.58     19.14 o 
  -5   2  30      263.31      281.30     18.91 o 
  -4   2  30      152.21      145.24     14.86 o 
  -3   2  30       20.83       25.48     12.13 o 
  -2   2  30      273.41      303.03     21.04 o 
  -1   2  30      160.70      169.94     17.58 o 
   0   2  30       57.53       42.15     15.37 o 
   1   2  30       85.66       91.17     22.94 o 
   2   2  30      253.32      246.35     29.23 o 
   3   2  30      251.85      242.90     21.31 o 
   4   2  30        3.05       13.70     19.36 o 
   5   2  30      144.90      176.46     44.16 o 
  -5   3  30        7.28       15.36     22.84 o 
  -4   3  30       17.75       40.63     22.39 o 
  -3   3  30       41.83       36.06     14.64 o 
  -2   3  30       12.29        6.25     23.43 o 
  -1   3  30      112.44      107.78     23.38 o 
   0   3  30        2.52      -12.83     14.28 o 
   1   3  30       13.80       23.06     18.16 o 
   2   3  30       42.68       50.21     24.26 o 
   3   3  30      100.79      102.62     19.14 o 
   4   3  30       33.93       25.63     18.03 o 
   5   3  30        1.99       -4.02     18.73 o 
  -4   4  30      175.94      146.53     23.51 o 
  -3   4  30        6.75       19.01     19.58 o 
  -2   4  30       16.37       22.26     14.26 o 
  -1   4  30      111.12      100.67     15.98 o 
   0   4  30       24.61       28.89     15.15 o 
   1   4  30       29.32       14.41     21.01 o 
   2   4  30      188.18      175.45     25.41 o 
   3   4  30       43.17       46.13     24.47 o 
   4   4  30       15.79       40.45     24.49 o 
  -2   5  30       15.35       17.70     19.06 o 
  -1   5  30       59.29       67.90     19.96 o 
   0   5  30       49.79       42.45     19.75 o 
   1   5  30        3.59       24.52     20.14 o 
  -6   1  31       20.50       66.71     20.86 o 
  -5   1  31       47.26       37.48     14.24 o 
  -4   1  31      201.92      200.55     17.58 o 
  -3   1  31      418.97      422.43     25.94 o 
  -2   1  31       43.08       47.06     36.07 o 
  -1   1  31      217.31      229.35     15.24 o 
   0   1  31      544.19      507.81     40.49 o 
   1   1  31      280.57      300.51     19.52 o 
   2   1  31      260.12      254.19     18.38 o 
   3   1  31      159.78      193.76     17.98 o 
   4   1  31      126.32      127.63     17.19 o 
   5   1  31      233.35      200.03     18.20 o 
  -5   2  31        1.66       20.66     18.52 o 
  -4   2  31      300.63      266.69     18.13 o 
  -3   2  31       19.02       21.90     12.55 o 
  -2   2  31       45.87       55.90     16.61 o 
  -1   2  31       45.43       32.39     15.90 o 
   0   2  31       24.61       46.84     16.15 o 
   1   2  31       28.29       34.81     17.37 o 
   2   2  31       15.19       37.42     16.86 o 
   3   2  31       95.45      181.76     28.46 o 
   4   2  31       12.15       30.90     19.15 o 
   5   2  31        1.51       55.91     20.79 o 
  -5   3  31        0.33        3.19     22.94 o 
  -4   3  31      238.92      231.64     28.62 o 
  -3   3  31        7.24        1.13     14.37 o 
  -2   3  31       22.12       16.56     14.86 o 
  -1   3  31       16.97       28.62     22.56 o 
   0   3  31       54.72       69.50     16.11 o 
   1   3  31        1.05       13.69     15.81 o 
   2   3  31        6.89       -3.81     16.46 o 
   3   3  31       13.83       12.92     18.11 o 
   4   3  31       30.78       49.32     31.95 o 
  -3   4  31      129.10      129.39     23.07 o 
  -2   4  31       64.75       83.22     21.21 o 
  -1   4  31       30.92       37.13     15.34 o 
   0   4  31       39.57       48.56     19.65 o 
   1   4  31        1.53       -0.03     21.64 o 
   2   4  31       18.99       42.55     22.88 o 
   3   4  31       12.14       38.26     24.64 o 
  -5   0  32       43.02       32.28     22.30 o 
  -4   0  32       25.51        7.78     25.77 o 
  -3   0  32       11.37       55.00     24.71 o 
  -2   0  32      450.10      448.21     35.61 o 
  -1   0  32       95.56       98.19     22.51 o 
   0   0  32       24.28       48.18     20.76 o 
   1   0  32       83.34       61.03     21.94 o 
   2   0  32      411.98      377.02     31.77 o 
   3   0  32       27.38       17.57     22.81 o 
   4   0  32      112.74      119.00     25.34 o 
   5   0  32       18.95        8.42     16.54 o 
  -5   1  32       28.52       31.47     19.12 o 
  -4   1  32      129.48      120.55     15.10 o 
  -3   1  32       43.58       49.38     22.39 o 
  -2   1  32        2.72       16.22     12.60 o 
  -1   1  32       67.53       51.17     16.40 o 
   0   1  32        8.36       -7.99     14.56 o 
   1   1  32       46.13       75.26     16.40 o 
   2   1  32       97.71       85.94     15.72 o 
   3   1  32       45.53       57.76     15.78 o 
   4   1  32       17.55       66.86     16.47 o 
   5   1  32        1.74        9.68     15.72 o 
  -5   2  32       10.22       14.24     19.07 o 
  -4   2  32       15.30       16.83     18.28 o 
  -3   2  32       79.23       93.10     18.28 o 
  -2   2  32      207.80      196.45     20.16 o 
  -1   2  32        0.88       10.93     16.19 o 
   0   2  32        4.62       17.71     16.15 o 
   1   2  32      139.37      147.16     18.78 o 
   2   2  32        1.30      -10.31     41.39 o 
   3   2  32      191.73      208.65     30.23 o 
   4   2  32       30.38       49.72     19.53 o 
  -4   3  32       16.25       28.57     23.43 o 
  -3   3  32      230.18      256.34     29.06 o 
  -2   3  32      295.07      293.45     51.54 o 
  -1   3  32      139.41      161.96     26.75 o 
   0   3  32       77.74       91.92     18.13 o 
   1   3  32      148.59      174.69     49.71 o 
   2   3  32      217.57      237.71     21.64 o 
   3   3  32        8.65       21.44     17.87 o 
   4   3  32      180.59      173.74     22.57 o 
  -2   4  32        0.42       -5.94     19.86 o 
  -1   4  32        0.15        6.31     21.04 o 
   0   4  32       41.15       47.98     22.43 o 
   1   4  32        4.72       -1.50     22.61 o 
   2   4  32        1.89       39.11     23.16 o 
  -5   1  33       75.63       75.79     28.71 o 
  -4   1  33       80.13       85.35     19.45 o 
  -3   1  33        5.32        1.65     16.90 o 
  -2   1  33      133.72      121.66     18.20 o 
  -1   1  33       42.09       14.70     16.41 o 
   0   1  33       19.94       31.93     15.95 o 
   1   1  33       12.19       21.73     15.75 o 
   2   1  33        2.31       13.86     15.50 o 
   3   1  33        5.54       16.65     15.29 o 
   4   1  33       25.08       13.58     15.42 o 
  -4   2  33       81.69      118.91     21.25 o 
  -3   2  33       51.08       65.21     28.99 o 
  -2   2  33       55.04       75.18     20.15 o 
  -1   2  33      122.29      131.11     18.68 o 
   0   2  33      313.18      373.24     24.59 o 
   1   2  33       72.34       66.93     17.78 o 
   2   2  33       31.69       26.37     17.61 o 
   3   2  33      234.42      239.55     45.42 o 
   4   2  33      139.90      130.74     21.27 o 
  -3   3  33        0.53        7.83     23.02 o 
  -2   3  33        6.56       12.33     23.31 o 
  -1   3  33       17.23       18.18     17.36 o 
   0   3  33       15.42       36.38     17.70 o 
   1   3  33        2.74       12.84     16.72 o 
   2   3  33       25.52       26.48     22.55 o 
   3   3  33       28.32       13.46     18.15 o 
  -1   4  33      197.28      225.79     27.22 o 
   0   4  33      200.24      176.68     26.21 o 
   1   4  33       83.50       80.97     24.81 o 
  -4   0  34       98.04       81.72     29.01 o 
  -3   0  34       15.98       13.03     25.37 o 
  -2   0  34      251.83      201.74     28.32 o 
  -1   0  34      152.36      179.07     26.87 o 
   0   0  34       41.06       49.24     22.15 o 
   1   0  34       70.31       80.74     24.22 o 
   2   0  34        2.54        4.64     22.30 o 
   3   0  34       50.39       51.30     22.67 o 
   4   0  34       57.56       50.14     21.42 o 
  -4   1  34      168.71      201.12     22.17 o 
  -3   1  34       19.09        9.46     26.43 o 
  -2   1  34      103.07      110.27     26.56 o 
  -1   1  34        9.08        5.10     16.53 o 
   0   1  34        5.98        0.24     16.08 o 
   1   1  34       46.91       65.26     23.89 o 
   2   1  34      114.21      126.43     18.17 o 
   3   1  34        3.26        0.83     15.55 o 
   4   1  34       65.49       54.60     25.85 o 
  -4   2  34       23.86        9.12     25.48 o 
  -3   2  34      152.68      137.89     37.42 o 
  -2   2  34        3.01      -14.00     20.57 o 
  -1   2  34       20.15       26.29     17.59 o 
   0   2  34      113.52      184.95     41.16 o 
   1   2  34       15.34       20.19     17.70 o 
   2   2  34       20.89        1.61     17.75 o 
   3   2  34        3.48       11.24     18.83 o 
  -2   3  34       20.60       38.69     24.72 o 
  -1   3  34       88.46      112.17     19.72 o 
   0   3  34       77.96       84.04     19.58 o 
   1   3  34      163.51      182.17     55.02 o 
   2   3  34      145.49      185.95     38.49 o 
  -3   1  35       50.80       87.74     29.12 o 
  -2   1  35      172.11      161.83     29.35 o 
  -1   1  35      215.86      193.83     33.66 o 
   0   1  35       61.55       87.29     18.01 o 
   1   1  35       51.92       48.52     16.85 o 
   2   1  35      230.21      264.80     20.51 o 
   3   1  35       85.10       77.91     17.45 o 
  -3   2  35      204.72      246.22     23.14 o 
  -2   2  35       20.58       25.66     18.53 o 
  -1   2  35        3.30       -3.66     18.09 o 
   0   2  35        0.51       34.44     17.93 o 
   1   2  35        6.27       -8.90     18.08 o 
   2   2  35        8.68       10.16     18.48 o 
  -1   3  35       46.84       13.19     18.29 o 
   0   3  35        1.24        4.43     18.69 o 
   1   3  35       11.52      -15.23     21.89 o 
  -3   0  36        3.34      -16.60     25.50 o 
  -2   0  36      418.85      393.33     35.08 o 
  -1   0  36        4.12       16.75     24.59 o 
   0   0  36      551.81      465.86     36.63 o 
   1   0  36      114.44      124.85     25.90 o 
   2   0  36        4.80       23.78     17.81 o 
  -2   1  36        0.16       10.51     26.10 o 
  -1   1  36        0.22       12.09     17.43 o 
   0   1  36       32.66       30.85     17.95 o 
   1   1  36       20.67       33.44     27.47 o 
   2   1  36        1.04       30.15     16.69 o 
  -2   2  36        1.50       33.21     26.30 o 
  -1   2  36       26.50       65.35     24.23 o 
   0   2  36       72.11      108.13     32.97 o 
   1   2  36      106.97      104.41     40.63 o 
  -1   1  37      125.11      183.17     29.19 o 
   0   1  37        5.45       -6.78     17.37 o 
   1   1  37       33.40       58.70     23.88 o 
                                                 
